# Supplementary material for: The phylodynamics of SARS-CoV-2 during 2020 in Finland
Source: Commun Med (Lond). 2022 Jun 10;2:65. doi: 10.1038/s43856-022-00130-7 (PMC9187640; doi:10.1038/s43856-022-00130-7)
Supplement: Supplementary file 2 — Supplementary Data 1 [file 43856_2022_130_MOESM2_ESM.xlsx]

## Sheet: Sheet1
Name	Sequence	Pool
NC_1_LEFT	ACCAACCAACTTTCGATCTCTTGT	1
NC_1_RIGHT	CGAGCATCCGAACGTTTGATGA	1
NC_2_LEFT	TCTTAAAGATGGCACTTGTGGCT	2
NC_2_RIGHT	ATGCACTCAAGAGGGTAGCCAT	2
NC_3_LEFT	AGTGGTGTTACCCGTGAACTCA	1
NC_3_RIGHT	CGTCTGCCATGAAGTTTCACCA	1
NC_4_LEFT	TCGATCTGTCTATCCAGTTGCGT	2
NC_4_RIGHT	AAGGTTGTCATTAAGACCTTCGGAAC	2
NC_5_LEFT	GGTTGCCATAACAAGTGTGCCT	1
NC_5_RIGHT	TAGCGGCCTTCTGTAAAACACG	1
NC_6_LEFT	CATTTGCATCAGAGGCTGCTCG	2
NC_6_RIGHT	AGAGTCAGCACACAAAGCCAAA	2
NC_7_LEFT	TGCTTGTGAAATTGTCGGTGGA	1
NC_7_RIGHT	AGTAACCTTTGTTGGTGCACCG	1
NC_8_LEFT	TGTTGCTCGAAATCAAAGACACAGA	2
NC_8_RIGHT	AGTGGCACCAAATTCCAAAGGT	2
NC_9_LEFT	TGAGGATGAAGAAGAAGGTGATTGTG	1
NC_9_RIGHT	TCCGCTTAAAACACAACTACCACC	1
NC_10_LEFT	AGGTGTTGCAGGAGCCTTAAAT	2
NC_10_RIGHT	TCTTGTTTTCTCTGTTCAACTGAAGGT	2
NC_11_LEFT	TGAAGAGTGAAAAGCAAGTTGAACAA	1
NC_11_RIGHT	AAGCACTGTCTTTGCCTCCTCT	1
NC_12_LEFT	CGAAAGCTTTGAGAAAAGTGCCA	2
NC_12_RIGHT	ACCGAGCAGCTTCTTCCAAATT	2
NC_13_LEFT	ACTGTAGCGTCACTTATCAACACAC	1
NC_13_RIGHT	CACAACTTGCGTGTGGAGGTTA	1
NC_14_LEFT	TCACCTTTGACAATCTTAAGACACTTCT	2
NC_14_RIGHT	GCACAAAAGTTAGCAGCTTCACC	2
NC_15_LEFT	GCCACTGCATTGTTAACACTCC	1
NC_15_RIGHT	AGCACCGTCTATGCAATACAAAGT	1
NC_16_LEFT	CAGTATGAACTTAAGCATGGTACATTTACT	2
NC_16_RIGHT	AGCCACCACATCACCATTTAAGT	2
NC_17_LEFT	CCATATCCAAACGCAAGCTTCG	1
NC_17_RIGHT	TGTGTGGCCAACCTCTTCTGTA	1
NC_18_LEFT	CCATACAGAAAGACGTTCTTGAGTGT	2
NC_18_RIGHT	GCCTCTAGACAAAATTTACCGACACT	2
NC_19_LEFT	AAACCGTGTTTGTACTAATTATATGCCTT	1
NC_19_RIGHT	TGCCAAAAACCACTCTGCAACT	1
NC_20_LEFT	GTGGTTTAGATTCTTTAGACACCTATCCT	2
NC_20_RIGHT	AGTTTGCAAAAGCCTTTACCTCCA	2
NC_21_LEFT	AACGTAATAGAGCAACAAGAGTCGA	1
NC_21_RIGHT	GCAACTTCCGCACTATCACCAA	1
NC_22_LEFT	TCATCTGCAAAATCAGCGTCTGT	2
NC_22_RIGHT	TGACTTTTTGCTACCTGCGCAT	2
NC_23_LEFT	AGAAGTTACTGGCGATAGTTGTAATAACT	1
NC_23_RIGHT	TAACTACCACCACGCTGGCTAA	1
NC_24_LEFT	AGGCTATTGATGGTGGTGTCAC	2
NC_24_RIGHT	AGCCATCCATGAGCACATAACG	2
NC_25_LEFT	TGGTAAGCCAGTACCATATTGTTATGA	1
NC_25_RIGHT	GGCAACTACATGACTGTATTCACCA	1
NC_26_LEFT	AGCATCTATAGTAGCTGGTGGTATTGT	2
NC_26_RIGHT	AGCACATCACTACGCAACTTTAGA	2
NC_27_LEFT	ACGTGTAGTCTTTAATGGTGTTTCCT	1
NC_27_RIGHT	AGCATGTCTTCAGAGGTGCAGA	1
NC_28_LEFT	TCCCATCTGGTAAAGTTGAGGGT	2
NC_28_RIGHT	ACCTTCTAAGTCTGTGCCAGCA	2
NC_29_LEFT	TGGTTCATGTGGTAGTGTTGGTT	1
NC_29_RIGHT	AACCAGTGGTGTGTACCCTTGA	1
NC_30_LEFT	GGACGTACCATATTGGGTAGTGC	2
NC_30_RIGHT	GTCCACACTCTCCTAGCACCAT	2
NC_31_LEFT	TGTCTGGTTTTAAGCTAAAAGACTGTGT	1
NC_31_RIGHT	TGCCACCAACACCCAACAATTT	1
NC_32_LEFT	CCGCTACTTTAGACTGACTCTTGG	2
NC_32_RIGHT	ATCACCATTAGCAACAGCCTGC	2
NC_33_LEFT	GGCAACCTTACAAGCTATAGCCT	1
NC_33_RIGHT	GGATTTCCCACAATGCTGATGC	1
NC_34_LEFT	ACCTCTTACAACAGCAGCCAAAC	2
NC_34_RIGHT	CCTACAAGGTGGTTCCAGTTCTG	2
NC_35_LEFT	GGAGGTAGGTTTGTACTTGCACTG	1
NC_35_RIGHT	CTATGTGGCAACGGCAGTACAG	1
NC_36_LEFT	ACACTGGTACTGGTCAGGCAAT	2
NC_36_RIGHT	CGTCCTTTTCTTGGAAGCGACA	2
NC_37_LEFT	ACAGGCACTAGTACTGATGTCGT	1
NC_37_RIGHT	AATACCAGCATTTCGCATGGCA	1
NC_38_LEFT	TGTAGAAAACCCAGATATATTACGCGT	2
NC_38_RIGHT	GTGGTCCAAAACTTGTAGGTGGG	2
NC_39_LEFT	TCAGACATACCACCCAAATTGTGT	1
NC_39_RIGHT	GCAGCATTACCATCCTGAGCAA	1
NC_40_LEFT	ACAAAGACTTCTATGACTTTGCTGTGT	2
NC_40_RIGHT	CTCCTCTAGTGGCGGCTATTGA	2
NC_41_LEFT	TGCAAAGAATAGAGCTCGCACC	1
NC_41_RIGHT	TGCATTAACATTGGCCGTGACA	1
NC_42_LEFT	TGGCGGTTCACTATATGTTAAACCA	2
NC_42_RIGHT	GGCCCCTAGGATTCTTGATGGA	2
NC_43_LEFT	ACTAAAGGACCTCATGAATTTTGCTCT	1
NC_43_RIGHT	TGGTCTACGTATGCAAGCACCA	1
NC_44_LEFT	TGAGGCTATGTACACACCGCAT	2
NC_44_RIGHT	CTCTGTCAGACAGCACTTCACG	2
NC_45_LEFT	TCAAGCTTTTTGCAGCAGAAACG	1
NC_45_RIGHT	TGCGAGCAGAAGGGTAGTAGAG	1
NC_46_LEFT	TGCAAATTATCAAAAGGTTGGTATGCA	2
NC_46_RIGHT	CCGAGGAACATGTCTGGACCTA	2
NC_47_LEFT	GCACCACGCACATTGCTAACTA	1
NC_47_RIGHT	ACAAGAGTGAGCTGTTTCAGTGG	1
NC_48_LEFT	TGCTGTAGCCTCAAAGATTTTGGG	2
NC_48_RIGHT	GCTTCTTCGCGGGTGATAAACA	2
NC_49_LEFT	TGGCATACCTAAGGACATGACCT	1
NC_49_RIGHT	CATAGACAACAGGTGCGCTCAG	1
NC_50_LEFT	CTCTCTGACAGAGTCGTATTTGTCTT	2
NC_50_RIGHT	ACCAATGTCGTGAAGAACTGGG	2
NC_51_LEFT	TGATGAACTGAAGATTAATGCGGCT	1
NC_51_RIGHT	AGACTCACATGGACTGTCAGAGT	1
NC_52_LEFT	ATAAACATGCATTCCACACACCAG	2
NC_52_RIGHT	TGGTACTGGTTTAATGTTGCGCT	2
NC_53_LEFT	ACTGTTTACACAAAAGTTGATGGTGT	1
NC_53_RIGHT	TGTTGGACAACACCATCAACTTTCT	1
NC_54_LEFT	CCATCTGTAGGTCCCAAACAAGC	2
NC_54_RIGHT	TCACTTTGACAACCTTAGAAACTACAGA	2
NC_55_LEFT	AGATGCGCAAACAGGTTCATCT	1
NC_55_RIGHT	GATCTGAATCGACAAGCAGCGT	1
NC_56_LEFT	TGAGAGTTATACATTTTGGTGCTGGT	2
NC_56_RIGHT	CTATTTGTTCGCGTGGTTTGCC	2
NC_57_LEFT	GCATGGTGGACAGCCTTTGTTA	1
NC_57_RIGHT	CAGGGTAATAAACACCACGTGTGA	1
NC_58_LEFT	TGTTTTATTGCCACTAGTCTCTAGTCA	2
NC_58_RIGHT	AGGTCCATAAGAAAAGGCTGAGAGA	2
NC_59_LEFT	CCACAAAAACAACAAAAGTTGGATGG	1
NC_59_RIGHT	TCTGAGAGAGGGTCAAGTGCAC	1
NC_60_LEFT	GTGCTGCAGCTTATTATGTGGGT	2
NC_60_RIGHT	TTCCAAGCTATAACGCAGCCTG	2
NC_61_LEFT	TGAAGTCAGACAAATCGCTCCAG	1
NC_61_RIGHT	ACGGACAGCATCAGTAGTGTCA	1
NC_62_LEFT	TGGTTTAACAGGCACAGGTGTT	2
NC_62_RIGHT	GCACCAAGTGACATAGTGTAGGC	2
NC_63_LEFT	ACCCATTGGTGCAGGTATATGC	1
NC_63_RIGHT	TGATGAAGCCAGCATCTGCAAG	1
NC_64_LEFT	AGTCAAACAAATTTACAAAACACCACCA	2
NC_64_RIGHT	GCTTGTGCATTTTGGTTGACCA	2
NC_65_LEFT	GCCAACCAATTTAATAGTGCTATTGGC	1
NC_65_RIGHT	CATGACAAATGGCAGGAGCAGT	1
NC_66_LEFT	CTTCCCTCAGTCAGCACCTCAT	2
NC_66_RIGHT	CAAGCCAGCTATAAAACCTAGCCA	2
NC_67_LEFT	TGAGGTTGCCAAGAATTTAAATGAATCT	1
NC_67_RIGHT	TGGAGAGTGCTAGTTGCCATCT	1
NC_68_LEFT	TTCGGATGGCTTATTGTTGGCG	2
NC_68_RIGHT	ACACAGTCTTTTACTCCAGATTCCC	2
NC_69_LEFT	GTCATTACTTCAGGTGATGGCACA	1
NC_69_RIGHT	ACACAATCGAAGCGCAGTAAGG	1
NC_70_LEFT	CGTTTCGGAAGAGACAGGTACG	2
NC_70_RIGHT	GCAATTCCACCGGTGATCCAAT	2
NC_71_LEFT	CTATGCCAACAGGAATAGGTTTTTGT	1
NC_71_RIGHT	TGCCAATCCTGTAGCGACTGTA	1
NC_72_LEFT	CTGTTGCTACATCACGAACGCT	2
NC_72_RIGHT	TGCCCTCGTATGTTCCAGAAGA	2
NC_73_LEFT	CTTGGCACTGATAACACTCGCT	1
NC_73_RIGHT	TGTTCGTTTAGGCGTGACAAGT	1
NC_74_LEFT	TTTGTGCTTTTTAGCCTTTCTGCT	2
NC_74_RIGHT	TGCATTTCGCTGATTTTGGGGT	2
NC_75_LEFT	ATGAAGACTTTTTAGAGTATCATGACGTTC	1
NC_75_RIGHT	GATGCCGTCTTTGTTAGCACCA	1
NC_76_LEFT	CGTGGTGGTGACGGTAAAATGA	2
NC_76_RIGHT	GCTTCTTAGAAGCCTCAGCAGC	2
NC_77_LEFT	TGCTTGACAGATTGAACCAGCT	1
NC_77_RIGHT	TCTGCAGCAGGAAGAAGAGTCA	1
NC_78_LEFT	ACATTCCCACCAACAGAGCCTA	2
NC_78_RIGHT	TTAGGGCTCTTCCATATAGGCAGC	2
