# Supplementary material for: The phylodynamics of SARS-CoV-2 during 2020 in Finland
Source: Commun Med (Lond). 2022 Jun 10;2:65. doi: 10.1038/s43856-022-00130-7 (PMC9187640; doi:10.1038/s43856-022-00130-7)
Supplement: Supplementary file 4 — Supplementary Data 3 [file 43856_2022_130_MOESM4_ESM.xlsx]

## Sheet: Tests and cases (Fig1)
Week	Tests	Cases
1	0	0
2	0	0
3	0	0
4	0	0
5	0	0
6	0	0
7	0	1
8	0	1
9	28	6
10	155	16
11	850	196
12	3758	391
13	4956	354
14	6468	612
15	7767	634
16	7917	613
17	10853	611
18	9721	529
19	9466	501
20	10394	338
21	8932	183
22	7450	131
23	6909	82
24	6895	40
25	5518	39
26	5699	36
27	8132	34
28	11054	9
29	11768	27
30	11501	34
31	13516	54
32	17080	118
33	27255	123
34	35264	117
35	38252	87
36	37916	120
37	28358	133
38	34429	228
39	30911	439
40	32882	565
41	37571	755
42	37241	713
43	39152	673
44	34258	764
45	33169	860
46	34778	998
47	41769	1662
48	51673	1655
49	45387	1595
50	44109	1580
51	49548	1223
52	40310	940
53	26866	911
Total	967885	21731

## Sheet: Phylogeo data (Figs 3 and 4)
treeId	startLocation	endLocation	time	descendantTaxa	descendantTaxaSameState
97000000	Netherlands	Austria	0.137006	1	1
97000000	Finland	Austria	0.105164	1	1
97000000	Netherlands	Austria	0.14131	1	1
97000000	Sweden	Austria	0.123679	1	1
97000000	Norway	Sweden	0.135491	1	1
97000000	Denmark	Norway	0.144027	1	1
97000000	Netherlands	Austria	0.130062	1	1
97000000	Switzerland	Austria	0.0786502	1	1
97000000	Italy	Denmark	0.0723497	1	1
97000000	Austria	Denmark	0.118242	1	1
97000000	Sweden	Denmark	0.130172	1	1
97000000	UnitedKingdom	Denmark	0.0914199	1	1
97000000	Switzerland	UnitedKingdom	0.106896	1	1
97000000	Spain	Denmark	0.129503	1	1
97000000	Sweden	Denmark	0.126579	1	1
97000000	Sweden	Denmark	0.0823604	1	1
97000000	Germany	Denmark	0.0908057	1	1
97000000	Finland	Estonia	0.10128	1	1
97000000	Finland	Estonia	0.117938	1	1
97000000	UnitedKingdom	Estonia	0.131176	1	1
97000000	Finland	UnitedKingdom	0.135026	1	1
97000000	Finland	Estonia	0.125807	1	1
97000000	Spain	Finland	0.142871	1	1
97000000	Germany	Finland	0.146302	1	1
97000000	Austria	Finland	0.133921	1	1
97000000	Spain	Finland	0.130571	1	1
97000000	Denmark	Finland	0.0786951	1	1
97000000	Austria	Finland	0.141062	1	1
97000000	Spain	Finland	0.122006	1	1
97000000	Austria	Finland	0.118645	1	1
97000000	Germany	Finland	0.120934	1	1
97000000	Italy	Finland	0.109338	1	1
97000000	Denmark	Finland	0.103938	1	1
97000000	Spain	Finland	0.100702	1	1
97000000	Italy	Finland	0.118137	1	1
97000000	Spain	Finland	0.0761652	1	1
97000000	Sweden	Finland	0.126437	1	1
97000000	Italy	Finland	0.184152	1	1
97000000	Italy	Finland	0.147042	1	1
97000000	UnitedKingdom	France	0.17495	1	1
97000000	Germany	France	0.0995896	1	1
97000000	Switzerland	France	0.113006	1	1
97000000	Denmark	France	0.0492194	1	1
97000000	Finland	France	0.0821378	1	1
97000000	Austria	France	0.0691272	1	1
97000000	Switzerland	France	0.0559426	1	1
97000000	Switzerland	France	0.0982938	1	1
97000000	UnitedKingdom	France	0.140647	1	1
97000000	Finland	Germany	0.100867	1	1
97000000	Spain	Germany	0.0854273	1	1
97000000	Finland	Germany	0.129528	1	1
97000000	France	Germany	0.0507858	1	1
97000000	Netherlands	Germany	0.0438467	1	1
97000000	Switzerland	Germany	0.112739	1	1
97000000	Spain	Germany	0.136413	1	1
97000000	Austria	Germany	0.0939187	1	1
97000000	Finland	Germany	0.064691	1	1
97000000	Austria	Germany	0.127651	1	1
97000000	Netherlands	Germany	0.0900948	1	1
97000000	Austria	Hungary	0.124778	1	1
97000000	Germany	Hungary	0.125912	1	1
97000000	UnitedKingdom	Hungary	0.0617251	1	1
97000000	Austria	Hungary	0.0985064	1	1
97000000	Germany	Hungary	0.115881	1	1
97000000	Netherlands	Hungary	0.0628454	1	1
97000000	UnitedKingdom	Netherlands	0.0758155	1	1
97000000	Spain	Hungary	0.0934183	1	1
97000000	Netherlands	Hungary	0.117167	1	1
97000000	Switzerland	Hungary	0.0886417	1	1
97000000	France	Hungary	0.132184	1	1
97000000	UnitedKingdom	Italy	0.110574	1	1
97000000	Spain	Italy	0.120433	1	1
97000000	France	Italy	0.103849	1	1
97000000	UnitedKingdom	Italy	0.135231	1	1
97000000	UnitedKingdom	Italy	0.0987491	1	1
97000000	Finland	Italy	0.0456847	1	1
97000000	Spain	Finland	0.0610094	1	1
97000000	Poland	Latvia	0.123027	1	1
97000000	Germany	Poland	0.126823	1	1
97000000	Finland	Latvia	0.0621397	1	1
97000000	Turkey	Latvia	0.073624	1	1
97000000	Sweden	Latvia	0.127696	1	1
97000000	UnitedKingdom	Latvia	0.11136	1	1
97000000	Sweden	Latvia	0.121165	1	1
97000000	UnitedKingdom	Sweden	0.134938	1	1
97000000	Germany	Latvia	0.132978	1	1
97000000	Austria	Latvia	0.102336	1	1
97000000	Turkey	Latvia	0.0205844	1	1
97000000	Norway	Latvia	0.125717	1	1
97000000	Italy	Netherlands	0.0817638	1	1
97000000	France	Netherlands	0.0728824	1	1
97000000	Finland	Netherlands	0.115463	1	1
97000000	Italy	Netherlands	0.17444	1	1
97000000	UnitedKingdom	Netherlands	0.0683467	1	1
97000000	UnitedKingdom	Netherlands	0.1061	1	1
97000000	Italy	Norway	0.169323	1	1
97000000	Netherlands	Norway	0.144857	1	1
97000000	UnitedKingdom	Norway	0.135974	1	1
97000000	Finland	Norway	0.0771535	1	1
97000000	Denmark	Norway	0.0687772	1	1
97000000	Sweden	Norway	0.0246635	1	1
97000000	Finland	Poland	0.0905939	1	1
97000000	Austria	Poland	0.0975414	1	1
97000000	Italy	Poland	0.0869187	1	1
97000000	Netherlands	Poland	0.102523	1	1
97000000	Italy	Poland	0.062166	1	1
97000000	France	Poland	0.107824	1	1
97000000	UnitedKingdom	Poland	0.14218	1	1
97000000	Italy	Spain	0.0968079	1	1
97000000	UnitedKingdom	Spain	0.0576704	1	1
97000000	Italy	Spain	0.175073	1	1
97000000	Italy	Spain	0.0773867	1	1
97000000	Netherlands	Spain	0.139277	1	1
97000000	Norway	Spain	0.153993	1	1
97000000	Turkey	Sweden	0.0874337	1	1
97000000	Germany	Turkey	0.11983	1	1
97000000	Finland	Sweden	0.140899	1	1
97000000	Germany	Sweden	0.139663	1	1
97000000	Denmark	Sweden	0.140878	1	1
97000000	Spain	Sweden	0.142013	1	1
97000000	Spain	Sweden	0.131131	1	1
97000000	UnitedKingdom	Sweden	0.112931	1	1
97000000	France	Sweden	0.0909761	1	1
97000000	Poland	Sweden	0.112898	1	1
97000000	Austria	Sweden	0.125217	1	1
97000000	Germany	Sweden	0.169144	1	1
97000000	Denmark	Sweden	0.15528	1	1
97000000	Germany	Sweden	0.104264	1	1
97000000	Germany	Sweden	0.132376	1	1
97000000	Denmark	Switzerland	0.0886775	1	1
97000000	Italy	Switzerland	0.178156	1	1
97000000	Spain	Switzerland	0.0651327	1	1
97000000	France	Switzerland	0.0869879	1	1
97000000	Finland	Switzerland	0.102769	1	1
97000000	France	Switzerland	0.142862	1	1
97000000	Denmark	Switzerland	0.154182	1	1
97000000	France	Switzerland	0.0630512	1	1
97000000	Italy	Switzerland	0.186894	1	1
97000000	Italy	Switzerland	0.175602	1	1
97000000	Italy	Switzerland	0.0899317	1	1
97000000	Germany	Switzerland	0.117589	1	1
97000000	Netherlands	Switzerland	0.0884222	1	1
97000000	Spain	Turkey	0.0814064	1	1
97000000	Italy	Turkey	0.0165502	1	1
97000000	Italy	Turkey	0.00945054	1	1
97000000	Germany	UnitedKingdom	0.176657	1	1
97000000	Italy	UnitedKingdom	0.165129	1	1
97000000	Italy	UnitedKingdom	0.157312	1	1
97000000	France	UnitedKingdom	0.0518687	1	1
97000000	Spain	UnitedKingdom	0.156193	1	1
97000000	Spain	UnitedKingdom	0.0916462	1	1
97000000	Spain	UnitedKingdom	0.105891	1	1
97000000	Italy	UnitedKingdom	0.104815	1	1
97000000	Italy	UnitedKingdom	0.130719	1	1
97000000	France	UnitedKingdom	0.055036	1	1
97000000	Germany	UnitedKingdom	0.0600405	1	1
97000000	Sweden	UnitedKingdom	0.143738	1	1
97000000	Spain	UnitedKingdom	0.121133	1	1
97000000	Germany	UnitedKingdom	0.0799061	1	1
97000000	Italy	Germany	0.110964	1	1
97000000	UnitedKingdom	Poland	0.113693	7	7
97000000	Italy	UnitedKingdom	0.193731	27	18
97000000	Italy	Finland	0.145311	6	6
97000000	Italy	Austria	0.167627	2	2
97000000	Austria	Finland	0.126322	2	2
97000000	Italy	Austria	0.160035	24	21
97000000	France	Italy	0.228342	92	31
97000000	Denmark	Sweden	0.158061	5	5
97000000	Denmark	Norway	0.152163	12	12
97000000	Denmark	Sweden	0.136862	3	3
97000000	Spain	Denmark	0.180296	93	66
97000000	Spain	Norway	0.0741123	2	2
97000000	Finland	Spain	0.0891892	2	2
97000000	Spain	Finland	0.143401	126	121
97000000	Sweden	Finland	0.133961	11	11
97000000	Sweden	Spain	0.101831	2	1
97000000	Latvia	Norway	0.0561793	4	4
97000000	Sweden	Latvia	0.0718468	4	4
97000000	Spain	Sweden	0.17199	72	51
97000000	France	Spain	0.187909	305	12
97000000	France	Switzerland	0.162684	8	8
97000000	Netherlands	Switzerland	0.124606	3	2
97000000	Netherlands	UnitedKingdom	0.130979	2	2
97000000	Turkey	Germany	0.119155	2	1
97000000	Netherlands	Turkey	0.140852	3	1
97000000	France	Netherlands	0.179568	44	31
97000000	France	Germany	0.178671	27	25
97000000	Finland	Hungary	0.133846	4	4
97000000	Austria	Finland	0.160301	12	7
97000000	Sweden	Finland	0.124916	2	2
97000000	Germany	Sweden	0.140884	5	3
97000000	Germany	Norway	0.112682	2	2
97000000	Austria	Germany	0.143907	12	5
97000000	Austria	Finland	0.124154	2	2
97000000	Austria	Denmark	0.141858	2	2
97000000	Austria	Finland	0.144822	17	16
97000000	Austria	Denmark	0.114493	2	1
97000000	Austria	Switzerland	0.11511	3	3
97000000	Austria	Finland	0.128241	8	6
97000000	Austria	France	0.146093	4	2
97000000	France	Austria	0.186113	135	64
97000000	France	Denmark	0.0892533	2	2
97000000	France	Italy	0.170973	2	1
97000000	France	UnitedKingdom	0.12659	2	2
97000000	France	Spain	0.13333	2	1
97000000	Switzerland	UnitedKingdom	0.128885	2	2
97000000	Switzerland	Germany	0.12964	2	1
97000000	France	Switzerland	0.136958	5	1
97000000	Sweden	Finland	0.155747	7	7
97000000	France	Sweden	0.166776	12	3
97000000	France	Turkey	0.130461	2	2
97000000	France	Norway	0.100686	10	10
97000000	Finland	Turkey	0.157294	9	9
97000000	Switzerland	Netherlands	0.115648	2	2
97000000	Germany	Switzerland	0.150618	3	1
97000000	Germany	Turkey	0.137539	17	16
97000000	Finland	Germany	0.176903	22	1
97000000	France	Finland	0.19883	46	15
97000000	France	Hungary	0.164417	6	6
97000000	France	Hungary	0.118501	2	2
97000000	France	Germany	0.116849	2	1
97000000	France	UnitedKingdom	0.121253	2	2
97000000	France	Netherlands	0.127573	3	3
97000000	Austria	Latvia	0.116465	4	4
97000000	Austria	Finland	0.132369	3	3
97000000	Germany	Austria	0.164081	11	4
97000000	France	Germany	0.179097	18	6
97000000	Switzerland	Austria	0.120454	2	2
97000000	France	Switzerland	0.195009	65	60
97000000	Italy	France	0.250027	898	106
97000000	UnitedKingdom	Poland	0.108942	3	3
97000000	Italy	UnitedKingdom	0.269044	29	25
97000000	Austria	Hungary	0.131279	11	11
97000000	Spain	Austria	0.200468	19	6
97000000	Spain	Sweden	0.140931	2	2
97000000	Spain	Denmark	0.141019	5	5
97000000	Switzerland	Finland	0.122508	7	7
97000000	Spain	Switzerland	0.141375	13	4
97000000	Spain	UnitedKingdom	0.144171	8	4
97000000	Spain	Denmark	0.0996425	2	2
97000000	Turkey	Spain	0.1106	2	2
97000000	Spain	Turkey	0.136996	4	2
97000000	Spain	Italy	0.0803951	2	2
97000000	Spain	Austria	0.129386	2	2
97000000	Finland	UnitedKingdom	0.106966	2	2
97000000	Spain	Finland	0.114815	4	2
97000000	Spain	Hungary	0.11211	2	2
97000000	Italy	Spain	0.237078	184	112
97000000	Italy	Spain	0.202224	2	2
97000000	Norway	Germany	0.137474	7	7
97000000	Norway	Austria	0.126595	4	4
97000000	Norway	Italy	0.154775	2	2
97000000	Germany	Norway	0.179415	22	7
97000000	UnitedKingdom	Denmark	0.063063	2	2
97000000	Germany	UnitedKingdom	0.178856	10	5
97000000	Germany	Netherlands	0.160897	3	3
97000000	Italy	Germany	0.208388	39	9
97000000	Italy	Austria	0.149473	3	3
97000000	Italy	Poland	0.140282	2	2
97000000	Italy	Netherlands	0.119635	2	2
97000000	Italy	Netherlands	0.153819	7	7
97000000	Sweden	Netherlands	0.151141	2	2
97000000	Italy	Sweden	0.154782	4	2
97000000	Italy	France	0.0905795	2	2
97000000	Italy	Sweden	0.182243	2	2
97000000	Italy	Germany	0.279904	5	5
97000000	Italy	Denmark	0.199454	10	10
97000000	Italy	Spain	0.144113	3	2
97000000	Netherlands	Switzerland	0.145816	2	2
97000000	Netherlands	Turkey	0.147901	2	2
97000000	Netherlands	Germany	0.137216	2	1
97000000	Italy	Netherlands	0.195239	52	42
97000000	Italy	Switzerland	0.212236	3	3
97000000	UnitedKingdom	Netherlands	0.134427	3	2
97000000	Netherlands	UnitedKingdom	0.148067	3	2
97000000	Finland	Netherlands	0.153886	3	2
97000000	Italy	Finland	0.180914	69	61
97000000	Italy	Finland	0.159609	2	2
97000000	Italy	Finland	0.130549	2	2
97000000	Finland	Latvia	0.120764	3	3
97000000	Austria	Finland	0.128412	8	5
97000000	Italy	Austria	0.137111	10	2
97000000	Italy	Poland	0.130083	9	9
97000000	Turkey	Hungary	0.0632526	2	2
97000000	Italy	Turkey	0.136199	27	24
97000000	UnitedKingdom	Finland	0.114578	2	2
97000000	Estonia	UnitedKingdom	0.127521	4	2
97000000	Finland	Estonia	0.133473	5	1
97000000	Finland	Hungary	0.116684	9	9
97000000	Italy	Finland	0.142498	41	27
97000000	Norway	Poland	0.0781035	5	5
97000000	Finland	Norway	0.117389	6	1
97000000	Italy	Finland	0.149466	7	1
97000000	Italy	Finland	0.141104	6	6
97000000	Italy	Finland	0.138445	2	2
97000000	Italy	UnitedKingdom	0.151317	3	3
97000000	Italy	Denmark	0.167023	3	2
97000000	Italy	Finland	0.137106	2	2
97000000	Germany	Poland	0.163189	22	21
97000000	Germany	Switzerland	0.11111	5	4
97000000	UnitedKingdom	Germany	0.178847	69	37
97000000	Spain	Finland	0.118265	2	2
97000000	UnitedKingdom	Spain	0.225305	19	15
97000000	UnitedKingdom	Austria	0.16528	4	4
97000000	Sweden	Germany	0.159143	3	2
97000000	UnitedKingdom	Sweden	0.218612	19	15
97000000	Italy	UnitedKingdom	0.240254	136	21
97050000	Netherlands	Austria	0.140856	1	1
97050000	Finland	Austria	0.0968455	1	1
97050000	Netherlands	Austria	0.132608	1	1
97050000	Denmark	Austria	0.095645	1	1
97050000	Sweden	Denmark	0.122464	1	1
97050000	Netherlands	Austria	0.12627	1	1
97050000	Germany	Austria	0.0891285	1	1
97050000	Italy	Denmark	0.101961	1	1
97050000	Austria	Denmark	0.127647	1	1
97050000	Sweden	Denmark	0.126427	1	1
97050000	Switzerland	Denmark	0.0948632	1	1
97050000	Spain	Denmark	0.136219	1	1
97050000	Sweden	Denmark	0.140454	1	1
97050000	Sweden	Denmark	0.0809885	1	1
97050000	UnitedKingdom	Denmark	0.0878695	1	1
97050000	Norway	Estonia	0.102426	1	1
97050000	Finland	Estonia	0.114277	1	1
97050000	Finland	Estonia	0.11011	1	1
97050000	Finland	Estonia	0.124516	1	1
97050000	Italy	Finland	0.134023	1	1
97050000	Austria	Finland	0.145231	1	1
97050000	Spain	Finland	0.130051	1	1
97050000	Estonia	Finland	0.0920476	1	1
97050000	Denmark	Estonia	0.121093	1	1
97050000	Austria	Finland	0.146186	1	1
97050000	Spain	Finland	0.125421	1	1
97050000	Austria	Finland	0.127303	1	1
97050000	Germany	Finland	0.129559	1	1
97050000	France	Finland	0.110834	1	1
97050000	Denmark	Finland	0.115199	1	1
97050000	Spain	Finland	0.0969989	1	1
97050000	UnitedKingdom	Finland	0.0969381	1	1
97050000	Spain	Finland	0.0844591	1	1
97050000	Italy	Finland	0.210264	1	1
97050000	Italy	Finland	0.146951	1	1
97050000	UnitedKingdom	France	0.180025	1	1
97050000	Germany	France	0.0943938	1	1
97050000	Switzerland	France	0.126966	1	1
97050000	Denmark	France	0.0500179	1	1
97050000	Finland	France	0.101128	1	1
97050000	Austria	France	0.0668624	1	1
97050000	Switzerland	France	0.0537781	1	1
97050000	Switzerland	France	0.110539	1	1
97050000	UnitedKingdom	France	0.124528	1	1
97050000	Sweden	Germany	0.0970446	1	1
97050000	Finland	Sweden	0.103906	1	1
97050000	Spain	Germany	0.111463	1	1
97050000	Finland	Germany	0.126537	1	1
97050000	France	Germany	0.0709343	1	1
97050000	Netherlands	Germany	0.107201	1	1
97050000	Spain	Germany	0.160695	1	1
97050000	Switzerland	Germany	0.121762	1	1
97050000	Spain	Germany	0.11491	1	1
97050000	Austria	Germany	0.119801	1	1
97050000	Switzerland	Germany	0.101325	1	1
97050000	UnitedKingdom	Germany	0.104282	1	1
97050000	Finland	Germany	0.0469105	1	1
97050000	Sweden	Germany	0.158607	1	1
97050000	Austria	Germany	0.126342	1	1
97050000	Netherlands	Germany	0.0857406	1	1
97050000	Austria	Hungary	0.132155	1	1
97050000	Germany	Hungary	0.104833	1	1
97050000	UnitedKingdom	Hungary	0.0636989	1	1
97050000	Austria	Hungary	0.0946635	1	1
97050000	Germany	Hungary	0.110696	1	1
97050000	UnitedKingdom	Hungary	0.0159346	1	1
97050000	Spain	Hungary	0.0753941	1	1
97050000	Netherlands	Hungary	0.11293	1	1
97050000	Switzerland	Hungary	0.117232	1	1
97050000	Spain	Hungary	0.10017	1	1
97050000	Netherlands	Spain	0.101743	1	1
97050000	France	Netherlands	0.137447	1	1
97050000	UnitedKingdom	Italy	0.123302	1	1
97050000	Denmark	Italy	0.130072	1	1
97050000	France	Italy	0.113453	1	1
97050000	UnitedKingdom	Italy	0.141563	1	1
97050000	UnitedKingdom	Italy	0.0685463	1	1
97050000	Spain	Italy	0.0519453	1	1
97050000	Germany	Latvia	0.144272	1	1
97050000	Finland	Latvia	0.0500639	1	1
97050000	Turkey	Latvia	0.078693	1	1
97050000	Sweden	Latvia	0.139626	1	1
97050000	UnitedKingdom	Latvia	0.108015	1	1
97050000	Austria	Latvia	0.123	1	1
97050000	UnitedKingdom	Austria	0.127795	1	1
97050000	Germany	Latvia	0.127804	1	1
97050000	Austria	Latvia	0.101576	1	1
97050000	Turkey	Latvia	0.0557026	1	1
97050000	Austria	Latvia	0.0914066	1	1
97050000	Spain	Netherlands	0.102428	1	1
97050000	France	Netherlands	0.11091	1	1
97050000	France	Netherlands	0.0674142	1	1
97050000	France	Netherlands	0.0815857	1	1
97050000	Finland	France	0.127444	1	1
97050000	Norway	Netherlands	0.167075	1	1
97050000	Germany	Netherlands	0.0720554	1	1
97050000	Switzerland	Germany	0.0744427	1	1
97050000	UnitedKingdom	Switzerland	0.0851901	1	1
97050000	UnitedKingdom	Netherlands	0.110772	1	1
97050000	Netherlands	Norway	0.146203	1	1
97050000	UnitedKingdom	Norway	0.125665	1	1
97050000	Denmark	Norway	0.055183	1	1
97050000	Italy	Norway	0.0422031	1	1
97050000	Sweden	Norway	0.0381532	1	1
97050000	Finland	Poland	0.0907537	1	1
97050000	Austria	Poland	0.115481	1	1
97050000	Italy	Poland	0.110403	1	1
97050000	Netherlands	Poland	0.0342677	1	1
97050000	France	Poland	0.0495643	1	1
97050000	France	Poland	0.130041	1	1
97050000	UnitedKingdom	Poland	0.156598	1	1
97050000	UnitedKingdom	Spain	0.123802	1	1
97050000	UnitedKingdom	Spain	0.0768051	1	1
97050000	Italy	Spain	0.162019	1	1
97050000	Italy	Spain	0.0939546	1	1
97050000	France	Spain	0.161285	1	1
97050000	UnitedKingdom	Spain	0.156451	1	1
97050000	Germany	Sweden	0.0970443	1	1
97050000	Finland	Sweden	0.144597	1	1
97050000	Germany	Sweden	0.141442	1	1
97050000	Denmark	Sweden	0.139736	1	1
97050000	Finland	Sweden	0.142251	1	1
97050000	Spain	Sweden	0.1108	1	1
97050000	UnitedKingdom	Sweden	0.105584	1	1
97050000	France	Sweden	0.106452	1	1
97050000	Poland	Sweden	0.0885477	1	1
97050000	Austria	Sweden	0.145228	1	1
97050000	Norway	Sweden	0.156629	1	1
97050000	France	Sweden	0.0988305	1	1
97050000	Germany	France	0.134181	1	1
97050000	Germany	Sweden	0.124146	1	1
97050000	Denmark	Switzerland	0.101762	1	1
97050000	Italy	Switzerland	0.17595	1	1
97050000	Spain	Switzerland	0.0847577	1	1
97050000	France	Switzerland	0.08924	1	1
97050000	Finland	Switzerland	0.0663666	1	1
97050000	France	Switzerland	0.137261	1	1
97050000	Denmark	Switzerland	0.0874717	1	1
97050000	France	Switzerland	0.064468	1	1
97050000	Italy	Switzerland	0.159778	1	1
97050000	Netherlands	Switzerland	0.0979267	1	1
97050000	Italy	Switzerland	0.177163	1	1
97050000	Italy	Switzerland	0.075369	1	1
97050000	Germany	Switzerland	0.119059	1	1
97050000	Netherlands	Switzerland	0.0452301	1	1
97050000	Spain	Turkey	0.12939	1	1
97050000	UnitedKingdom	Turkey	0.103548	1	1
97050000	Spain	Turkey	0.0949491	1	1
97050000	France	Turkey	0.0860285	1	1
97050000	Spain	Turkey	0.037933	1	1
97050000	Italy	Turkey	0.00710771	1	1
97050000	Italy	UnitedKingdom	0.164654	1	1
97050000	Italy	UnitedKingdom	0.159019	1	1
97050000	France	UnitedKingdom	0.0694486	1	1
97050000	Netherlands	UnitedKingdom	0.180431	1	1
97050000	Spain	Netherlands	0.186608	1	1
97050000	Italy	UnitedKingdom	0.0724466	1	1
97050000	Italy	UnitedKingdom	0.0974489	1	1
97050000	Spain	UnitedKingdom	0.0938912	1	1
97050000	France	Spain	0.118914	1	1
97050000	Sweden	UnitedKingdom	0.160939	1	1
97050000	Finland	UnitedKingdom	0.120257	1	1
97050000	Italy	UnitedKingdom	0.0818554	1	1
97050000	UnitedKingdom	Poland	0.122898	7	7
97050000	Italy	UnitedKingdom	0.199011	35	25
97050000	Austria	Finland	0.126187	2	2
97050000	Italy	Austria	0.15622	26	23
97050000	Germany	Switzerland	0.109112	4	4
97050000	France	Germany	0.179529	47	37
97050000	Austria	Finland	0.125584	3	3
97050000	Austria	Latvia	0.139949	4	4
97050000	Germany	Austria	0.155995	11	4
97050000	France	Germany	0.182073	18	6
97050000	Switzerland	Austria	0.108324	2	2
97050000	France	Switzerland	0.18249	65	60
97050000	Hungary	UnitedKingdom	0.108635	2	1
97050000	France	Hungary	0.116674	4	2
97050000	France	UnitedKingdom	0.131844	2	2
97050000	France	Netherlands	0.114561	2	2
97050000	France	Poland	0.156796	22	21
97050000	Italy	France	0.21302	206	43
97050000	Estonia	Poland	0.132748	3	3
97050000	UnitedKingdom	Estonia	0.14959	3	3
97050000	Italy	UnitedKingdom	0.264397	29	25
97050000	France	Hungary	0.131333	6	6
97050000	Sweden	Finland	0.145397	7	7
97050000	France	Sweden	0.172818	12	3
97050000	France	Turkey	0.126401	2	2
97050000	France	Norway	0.103715	10	10
97050000	Finland	Netherlands	0.134368	3	2
97050000	Germany	Finland	0.148671	4	1
97050000	Finland	Germany	0.167858	5	1
97050000	Finland	Turkey	0.160298	17	16
97050000	Finland	Turkey	0.144567	9	9
97050000	France	Finland	0.204281	46	15
97050000	Spain	Denmark	0.0981609	2	2
97050000	France	Spain	0.0991985	2	2
97050000	France	Italy	0.160722	2	1
97050000	UnitedKingdom	Switzerland	0.129342	2	1
97050000	France	UnitedKingdom	0.140762	7	3
97050000	France	UnitedKingdom	0.112427	2	2
97050000	Switzerland	Germany	0.156814	27	25
97050000	France	Switzerland	0.162986	35	8
97050000	Netherlands	UnitedKingdom	0.148982	3	2
97050000	Netherlands	Germany	0.138739	2	1
97050000	Netherlands	Switzerland	0.119968	3	2
97050000	France	Netherlands	0.170565	43	31
97050000	Finland	Norway	0.117595	2	2
97050000	Spain	Finland	0.141282	120	114
97050000	Sweden	Finland	0.132859	11	11
97050000	Sweden	Spain	0.0911623	2	1
97050000	Sweden	Norway	0.0802749	4	4
97050000	Sweden	Finland	0.114446	8	8
97050000	Spain	Sweden	0.157583	79	51
97050000	France	Spain	0.173359	212	12
97050000	Denmark	Norway	0.15117	12	12
97050000	Denmark	Sweden	0.12848	4	3
97050000	Denmark	Sweden	0.169984	5	5
97050000	France	Denmark	0.204299	93	66
97050000	Finland	Hungary	0.143322	4	4
97050000	Austria	Finland	0.160383	12	7
97050000	Austria	Denmark	0.142015	2	2
97050000	Austria	Finland	0.123024	2	2
97050000	Germany	Norway	0.118137	2	2
97050000	Austria	Germany	0.13985	7	5
97050000	Sweden	Finland	0.11935	2	2
97050000	Austria	Sweden	0.143881	5	3
97050000	Austria	Finland	0.144659	17	16
97050000	Austria	Denmark	0.121731	2	1
97050000	Austria	Switzerland	0.119383	3	3
97050000	Austria	France	0.146515	4	2
97050000	Finland	Norway	0.120244	2	1
97050000	Austria	Finland	0.127916	8	6
97050000	France	Austria	0.173914	135	64
97050000	Italy	France	0.252826	669	61
97050000	Italy	Germany	0.292608	5	5
97050000	France	Austria	0.166897	4	4
97050000	UnitedKingdom	France	0.16864	4	4
97050000	Italy	UnitedKingdom	0.223816	21	13
97050000	Italy	Poland	0.0951134	5	5
97050000	UnitedKingdom	Finland	0.112123	2	2
97050000	Estonia	UnitedKingdom	0.12425	4	2
97050000	Finland	Estonia	0.137122	5	1
97050000	Finland	Hungary	0.114969	9	9
97050000	Turkey	Hungary	0.0561789	2	2
97050000	Finland	Turkey	0.115942	27	24
97050000	Italy	Finland	0.143627	68	27
97050000	Italy	Latvia	0.0922463	3	3
97050000	Finland	Poland	0.106762	9	9
97050000	Austria	Finland	0.127182	14	5
97050000	Italy	Austria	0.136858	16	2
97050000	Italy	Finland	0.161261	2	2
97050000	Italy	Finland	0.129477	2	2
97050000	Italy	Sweden	0.171454	2	2
97050000	Austria	Italy	0.133047	4	4
97050000	Italy	Austria	0.137756	7	3
97050000	Italy	Netherlands	0.162957	7	7
97050000	Italy	Netherlands	0.115033	2	2
97050000	Italy	Poland	0.148262	2	2
97050000	Italy	Sweden	0.146502	2	2
97050000	Italy	Netherlands	0.151686	2	2
97050000	Italy	France	0.135609	2	2
97050000	Spain	Netherlands	0.15071	3	3
97050000	Italy	Spain	0.208256	6	2
97050000	Switzerland	Italy	0.134662	2	2
97050000	Norway	Switzerland	0.135656	2	2
97050000	Norway	Austria	0.121872	5	4
97050000	Norway	Germany	0.125528	7	7
97050000	Italy	Norway	0.190655	22	7
97050000	UnitedKingdom	Sweden	0.164395	2	1
97050000	UnitedKingdom	Denmark	0.0935172	2	2
97050000	Italy	UnitedKingdom	0.198449	14	6
97050000	Italy	Finland	0.146239	6	6
97050000	Spain	Finland	0.141015	2	2
97050000	Sweden	Germany	0.171956	3	2
97050000	Spain	Sweden	0.210234	19	15
97050000	Spain	Austria	0.124236	2	2
97050000	Spain	Finland	0.111933	2	2
97050000	Spain	UnitedKingdom	0.0860933	2	2
97050000	Spain	Hungary	0.15551	2	2
97050000	Austria	Hungary	0.140707	11	11
97050000	Spain	Austria	0.167268	19	6
97050000	Spain	Italy	0.112493	3	2
97050000	Spain	Sweden	0.131143	2	2
97050000	Spain	Denmark	0.0732907	2	2
97050000	Spain	Finland	0.150838	2	1
97050000	Switzerland	Finland	0.126457	7	7
97050000	Spain	Switzerland	0.144822	13	4
97050000	Spain	UnitedKingdom	0.142966	8	4
97050000	Spain	Denmark	0.154081	6	5
97050000	Italy	Spain	0.2403	222	127
97050000	France	Spain	0.109194	2	1
97050000	Italy	France	0.142434	5	0
97050000	Norway	Denmark	0.162129	2	2
97050000	Italy	Norway	0.169477	4	1
97050000	Italy	UnitedKingdom	0.155027	3	3
97050000	Italy	Finland	0.141285	6	6
97050000	Italy	Finland	0.138957	2	2
97050000	Italy	Finland	0.112994	2	2
97050000	Italy	UnitedKingdom	0.141379	2	1
97050000	Italy	Finland	0.192721	66	61
97050000	Italy	Netherlands	0.187272	3	2
97050000	Netherlands	Turkey	0.135429	2	2
97050000	Netherlands	Switzerland	0.145669	2	2
97050000	Netherlands	Germany	0.141482	2	1
97050000	Italy	Netherlands	0.203633	52	42
97050000	Italy	Switzerland	0.20373	3	3
97050000	Italy	Spain	0.147292	3	2
97050000	Italy	Denmark	0.180626	10	10
97100000	Netherlands	Austria	0.135851	1	1
97100000	Finland	Austria	0.114613	1	1
97100000	Netherlands	Austria	0.118587	1	1
97100000	Sweden	Austria	0.107735	1	1
97100000	Denmark	Sweden	0.116703	1	1
97100000	Switzerland	Austria	0.0816062	1	1
97100000	Spain	Denmark	0.0532786	1	1
97100000	Italy	Spain	0.0637964	1	1
97100000	UnitedKingdom	Denmark	0.124588	1	1
97100000	Poland	Denmark	0.0987937	1	1
97100000	Denmark	Poland	0.117245	1	1
97100000	Switzerland	Denmark	0.0962103	1	1
97100000	Spain	Denmark	0.127006	1	1
97100000	Sweden	Denmark	0.143721	1	1
97100000	Germany	Denmark	0.104423	1	1
97100000	Sweden	Denmark	0.0903906	1	1
97100000	UnitedKingdom	Denmark	0.0981455	1	1
97100000	Finland	Estonia	0.0907303	1	1
97100000	Finland	Estonia	0.106678	1	1
97100000	Finland	Estonia	0.11807	1	1
97100000	Finland	Estonia	0.0903069	1	1
97100000	Spain	Finland	0.14775	1	1
97100000	Germany	Finland	0.137768	1	1
97100000	Austria	Finland	0.139269	1	1
97100000	Spain	Finland	0.130465	1	1
97100000	Denmark	Finland	0.116792	1	1
97100000	Austria	Finland	0.138335	1	1
97100000	Spain	Finland	0.125503	1	1
97100000	Austria	Finland	0.125269	1	1
97100000	Germany	Finland	0.114298	1	1
97100000	Italy	Finland	0.106386	1	1
97100000	Denmark	Finland	0.11269	1	1
97100000	Spain	Finland	0.101233	1	1
97100000	Italy	Finland	0.0985372	1	1
97100000	Spain	Finland	0.0832851	1	1
97100000	Italy	Finland	0.20145	1	1
97100000	Italy	Finland	0.144891	1	1
97100000	UnitedKingdom	France	0.169635	1	1
97100000	Netherlands	France	0.0798082	1	1
97100000	Switzerland	France	0.118326	1	1
97100000	Denmark	France	0.0873813	1	1
97100000	Finland	France	0.0922709	1	1
97100000	Austria	France	0.068118	1	1
97100000	Switzerland	France	0.0850209	1	1
97100000	Germany	France	0.113085	1	1
97100000	UnitedKingdom	France	0.119689	1	1
97100000	Finland	Germany	0.100031	1	1
97100000	Spain	Germany	0.0876794	1	1
97100000	Finland	Germany	0.127425	1	1
97100000	Netherlands	Germany	0.120703	1	1
97100000	France	Germany	0.0869271	1	1
97100000	Netherlands	Germany	0.0846593	1	1
97100000	Spain	Germany	0.139106	1	1
97100000	Austria	Germany	0.144876	1	1
97100000	Hungary	Germany	0.102768	1	1
97100000	Finland	Germany	0.0498601	1	1
97100000	UnitedKingdom	Germany	0.159986	1	1
97100000	Austria	Germany	0.128404	1	1
97100000	Netherlands	Germany	0.127142	1	1
97100000	Austria	Hungary	0.122281	1	1
97100000	Turkey	Hungary	0.0628898	1	1
97100000	Germany	Turkey	0.0780236	1	1
97100000	UnitedKingdom	Hungary	0.0721527	1	1
97100000	Austria	Hungary	0.0366741	1	1
97100000	Germany	Hungary	0.116817	1	1
97100000	UnitedKingdom	Hungary	0.0722349	1	1
97100000	Netherlands	Hungary	0.0647078	1	1
97100000	Spain	Netherlands	0.0772894	1	1
97100000	Netherlands	Hungary	0.114973	1	1
97100000	Austria	Hungary	0.0873709	1	1
97100000	France	Hungary	0.0904156	1	1
97100000	UnitedKingdom	Italy	0.125509	1	1
97100000	UnitedKingdom	Italy	0.116548	1	1
97100000	Spain	Italy	0.150649	1	1
97100000	France	Italy	0.101809	1	1
97100000	UnitedKingdom	Italy	0.127413	1	1
97100000	UnitedKingdom	Italy	0.0977432	1	1
97100000	Spain	Italy	0.0725318	1	1
97100000	Sweden	Italy	0.146145	1	1
97100000	Germany	Latvia	0.105318	1	1
97100000	Finland	Latvia	0.0731499	1	1
97100000	Turkey	Latvia	0.040471	1	1
97100000	Denmark	Latvia	0.138092	1	1
97100000	Spain	Latvia	0.117177	1	1
97100000	UnitedKingdom	Latvia	0.138094	1	1
97100000	Germany	Latvia	0.124079	1	1
97100000	Austria	Latvia	0.106663	1	1
97100000	Turkey	Latvia	0.024334	1	1
97100000	Netherlands	Latvia	0.0880866	1	1
97100000	Germany	Netherlands	0.098778	1	1
97100000	Italy	Netherlands	0.110902	1	1
97100000	Germany	Netherlands	0.0938093	1	1
97100000	Germany	Netherlands	0.121851	1	1
97100000	France	Netherlands	0.0591916	1	1
97100000	Finland	Netherlands	0.120671	1	1
97100000	Norway	Netherlands	0.159623	1	1
97100000	UnitedKingdom	Netherlands	0.0800893	1	1
97100000	UnitedKingdom	Netherlands	0.120992	1	1
97100000	Italy	Norway	0.162486	1	1
97100000	Netherlands	Norway	0.151921	1	1
97100000	Sweden	Norway	0.123965	1	1
97100000	Finland	Norway	0.101302	1	1
97100000	Denmark	Norway	0.0997176	1	1
97100000	Finland	Norway	0.0213216	1	1
97100000	Sweden	Norway	0.0462122	1	1
97100000	Finland	Poland	0.0902567	1	1
97100000	Austria	Poland	0.0897532	1	1
97100000	Italy	Poland	0.0890488	1	1
97100000	Netherlands	Poland	0.11035	1	1
97100000	Italy	Poland	0.0917426	1	1
97100000	France	Poland	0.104976	1	1
97100000	UnitedKingdom	Poland	0.131059	1	1
97100000	UnitedKingdom	Spain	0.127263	1	1
97100000	Italy	Spain	0.0794316	1	1
97100000	Italy	Spain	0.180077	1	1
97100000	UnitedKingdom	Spain	0.043765	1	1
97100000	Germany	Spain	0.167622	1	1
97100000	Italy	Spain	0.154531	1	1
97100000	Denmark	Spain	0.0883479	1	1
97100000	Italy	Denmark	0.136345	1	1
97100000	UnitedKingdom	Spain	0.150526	1	1
97100000	Switzerland	Sweden	0.093919	1	1
97100000	Finland	Sweden	0.137441	1	1
97100000	Switzerland	Sweden	0.136564	1	1
97100000	Germany	Switzerland	0.136665	1	1
97100000	Denmark	Sweden	0.144013	1	1
97100000	Spain	Sweden	0.146779	1	1
97100000	UnitedKingdom	Sweden	0.111679	1	1
97100000	Spain	Sweden	0.0933144	1	1
97100000	France	Spain	0.10328	1	1
97100000	Poland	Sweden	0.0895225	1	1
97100000	Austria	Sweden	0.132125	1	1
97100000	UnitedKingdom	Sweden	0.171074	1	1
97100000	Italy	Sweden	0.168805	1	1
97100000	Germany	Sweden	0.128098	1	1
97100000	Germany	Sweden	0.131152	1	1
97100000	Germany	Switzerland	0.0687928	1	1
97100000	Italy	Switzerland	0.173468	1	1
97100000	Spain	Switzerland	0.121618	1	1
97100000	France	Switzerland	0.0942226	1	1
97100000	Finland	Switzerland	0.0824569	1	1
97100000	France	Switzerland	0.140216	1	1
97100000	Denmark	Switzerland	0.09633	1	1
97100000	France	Switzerland	0.0804802	1	1
97100000	Germany	Switzerland	0.0829621	1	1
97100000	Germany	Switzerland	0.0713775	1	1
97100000	Italy	Switzerland	0.106363	1	1
97100000	Germany	Switzerland	0.119337	1	1
97100000	Spain	Switzerland	0.0846058	1	1
97100000	Netherlands	Spain	0.109407	1	1
97100000	Spain	Turkey	0.102408	1	1
97100000	UnitedKingdom	Turkey	0.107741	1	1
97100000	Germany	Turkey	0.150396	1	1
97100000	Spain	Turkey	0.0184555	1	1
97100000	Italy	Turkey	0.0785088	1	1
97100000	Spain	Turkey	0.0600364	1	1
97100000	Italy	Turkey	0.0545727	1	1
97100000	Italy	UnitedKingdom	0.165024	1	1
97100000	France	UnitedKingdom	0.070425	1	1
97100000	Spain	UnitedKingdom	0.181439	1	1
97100000	Italy	UnitedKingdom	0.102518	1	1
97100000	Italy	UnitedKingdom	0.0693379	1	1
97100000	Austria	UnitedKingdom	0.0734032	1	1
97100000	Hungary	UnitedKingdom	0.047098	1	1
97100000	Sweden	UnitedKingdom	0.138825	1	1
97100000	Finland	UnitedKingdom	0.124532	1	1
97100000	Italy	UnitedKingdom	0.0793111	1	1
97100000	Sweden	Germany	0.258841	5	5
97100000	Italy	Sweden	0.26857	5	5
97100000	Germany	Turkey	0.131221	16	15
97100000	Finland	Germany	0.161903	22	1
97100000	Finland	Turkey	0.156366	9	9
97100000	France	Finland	0.207431	46	15
97100000	France	Turkey	0.13503	2	2
97100000	France	Norway	0.0942107	2	2
97100000	France	Norway	0.0965187	8	8
97100000	Sweden	Finland	0.146461	7	7
97100000	France	Sweden	0.160382	10	3
97100000	France	Denmark	0.154857	2	1
97100000	Finland	Norway	0.102897	2	2
97100000	Spain	Finland	0.138793	120	114
97100000	Sweden	Spain	0.086794	2	1
97100000	Sweden	Norway	0.0751086	4	4
97100000	Sweden	Finland	0.132483	11	11
97100000	Sweden	Finland	0.11745	8	8
97100000	Spain	Sweden	0.157209	79	51
97100000	France	Spain	0.225651	213	13
97100000	UnitedKingdom	Germany	0.109815	2	1
97100000	France	UnitedKingdom	0.135149	7	3
97100000	France	UnitedKingdom	0.124178	2	2
97100000	France	Italy	0.158113	2	1
97100000	France	Germany	0.149761	29	25
97100000	France	Switzerland	0.162925	8	8
97100000	Switzerland	Austria	0.103851	2	1
97100000	Netherlands	Switzerland	0.133476	4	2
97100000	Netherlands	UnitedKingdom	0.152326	3	2
97100000	France	Netherlands	0.18444	43	31
97100000	France	Denmark	0.0809827	2	2
97100000	Denmark	Sweden	0.162508	5	5
97100000	Denmark	Norway	0.149826	12	12
97100000	Austria	Finland	0.128157	8	6
97100000	Austria	Switzerland	0.125801	3	3
97100000	Austria	France	0.145146	5	4
97100000	Austria	Finland	0.14436	17	16
97100000	Finland	Hungary	0.143536	4	4
97100000	Austria	Finland	0.15949	12	7
97100000	Austria	Finland	0.122747	2	2
97100000	Sweden	Finland	0.119891	2	2
97100000	Austria	Sweden	0.14518	5	3
97100000	Germany	Norway	0.11214	2	2
97100000	Austria	Germany	0.145342	7	5
97100000	Austria	Denmark	0.14738	2	2
97100000	Denmark	Austria	0.175784	135	64
97100000	Denmark	Sweden	0.129132	3	3
97100000	France	Denmark	0.200587	228	68
97100000	France	Hungary	0.120715	6	6
97100000	Italy	France	0.261228	669	61
97100000	Germany	Switzerland	0.114051	6	4
97100000	France	Germany	0.182518	47	37
97100000	Switzerland	Austria	0.110253	2	2
97100000	France	Switzerland	0.185729	65	60
97100000	Switzerland	UnitedKingdom	0.124024	2	2
97100000	Switzerland	Netherlands	0.122907	3	3
97100000	France	Switzerland	0.129842	5	0
97100000	France	Hungary	0.116314	4	2
97100000	Germany	Finland	0.138582	3	3
97100000	Austria	Latvia	0.126986	4	4
97100000	Germany	Austria	0.154038	8	4
97100000	France	Germany	0.18786	18	6
97100000	France	Poland	0.157731	22	21
97100000	Italy	France	0.197428	206	43
97100000	UnitedKingdom	Poland	0.107694	7	7
97100000	Italy	UnitedKingdom	0.182151	35	25
97100000	Italy	Switzerland	0.184452	2	2
97100000	Austria	Finland	0.125248	2	2
97100000	Italy	Austria	0.17086	26	23
97100000	UnitedKingdom	Poland	0.159099	3	3
97100000	Italy	UnitedKingdom	0.254159	29	25
97100000	Italy	Finland	0.145031	6	6
97100000	Italy	Denmark	0.183527	10	10
97100000	Italy	Spain	0.150444	3	2
97100000	Italy	Switzerland	0.206521	3	3
97100000	UnitedKingdom	Finland	0.12455	2	2
97100000	Italy	UnitedKingdom	0.166614	4	1
97100000	Italy	UnitedKingdom	0.143555	3	3
97100000	Italy	Finland	0.138854	8	8
97100000	Italy	Denmark	0.161583	2	2
97100000	Finland	Poland	0.0864809	5	5
97100000	Italy	Finland	0.15756	7	1
97100000	Turkey	Hungary	0.0454679	2	2
97100000	Finland	Turkey	0.121439	27	24
97100000	Estonia	Finland	0.107284	2	2
97100000	UnitedKingdom	Estonia	0.121487	3	1
97100000	Finland	UnitedKingdom	0.130231	5	2
97100000	Finland	Hungary	0.0965385	9	9
97100000	Finland	Poland	0.0992509	9	9
97100000	Finland	Latvia	0.0534842	3	3
97100000	Austria	Finland	0.128109	17	5
97100000	Finland	Austria	0.12873	19	2
97100000	Italy	Finland	0.143358	87	32
97100000	Italy	Finland	0.166455	2	2
97100000	Italy	Finland	0.133381	2	2
97100000	Netherlands	Germany	0.129908	2	1
97100000	Netherlands	Turkey	0.138888	2	2
97100000	Netherlands	Switzerland	0.139176	2	2
97100000	Italy	Netherlands	0.19781	52	42
97100000	UnitedKingdom	Denmark	0.059027	2	2
97100000	Italy	UnitedKingdom	0.19397	14	6
97100000	Germany	Netherlands	0.134407	3	3
97100000	Italy	Germany	0.176981	5	1
97100000	Norway	Italy	0.142207	2	2
97100000	Norway	Austria	0.149773	4	4
97100000	Norway	Germany	0.128433	8	7
97100000	Italy	Norway	0.187815	22	7
97100000	Italy	France	0.0890479	2	2
97100000	Italy	Netherlands	0.100015	2	2
97100000	Italy	Poland	0.137524	2	2
97100000	Italy	Netherlands	0.153677	7	7
97100000	Italy	Austria	0.134587	3	3
97100000	Sweden	Netherlands	0.15386	2	2
97100000	Italy	Sweden	0.167972	5	2
97100000	Italy	Sweden	0.168767	2	2
97100000	Finland	Netherlands	0.136323	3	2
97100000	Italy	Finland	0.195003	69	61
97100000	UnitedKingdom	Austria	0.166346	4	4
97100000	Italy	UnitedKingdom	0.242534	21	13
97100000	Spain	Finland	0.14162	2	2
97100000	Spain	Sweden	0.189484	16	15
97100000	Spain	Germany	0.205186	3	2
97100000	Spain	Sweden	0.119647	2	2
97100000	Spain	UnitedKingdom	0.139075	6	4
97100000	Spain	Sweden	0.14001	2	1
97100000	Spain	Denmark	0.129141	2	2
97100000	Switzerland	Finland	0.126393	7	7
97100000	Switzerland	Germany	0.119139	2	1
97100000	Spain	Switzerland	0.132692	13	4
97100000	Spain	Denmark	0.164266	5	5
97100000	Hungary	Austria	0.146418	7	6
97100000	Hungary	UnitedKingdom	0.133647	2	1
97100000	Hungary	Italy	0.128587	2	2
97100000	Spain	Hungary	0.160498	22	12
97100000	Spain	Austria	0.102803	2	2
97100000	Spain	Finland	0.113767	2	2
97100000	Spain	UnitedKingdom	0.0900307	2	2
97100000	Spain	Hungary	0.159611	2	2
97100000	Italy	Spain	0.253456	222	127
97150000	Netherlands	Austria	0.135058	1	1
97150000	Germany	Austria	0.146678	1	1
97150000	Finland	Austria	0.104881	1	1
97150000	Netherlands	Austria	0.119125	1	1
97150000	Sweden	Austria	0.119557	1	1
97150000	Switzerland	Austria	0.0755749	1	1
97150000	Italy	Denmark	0.0703339	1	1
97150000	Spain	Denmark	0.126285	1	1
97150000	Germany	Denmark	0.137255	1	1
97150000	France	Denmark	0.13439	1	1
97150000	Switzerland	Denmark	0.100924	1	1
97150000	Spain	Denmark	0.127259	1	1
97150000	Sweden	Denmark	0.143281	1	1
97150000	Germany	Denmark	0.118631	1	1
97150000	Sweden	Denmark	0.07911	1	1
97150000	Germany	Denmark	0.0975346	1	1
97150000	Finland	Estonia	0.118863	1	1
97150000	Finland	Estonia	0.119574	1	1
97150000	Finland	Estonia	0.111612	1	1
97150000	Finland	Estonia	0.102997	1	1
97150000	Spain	Finland	0.145019	1	1
97150000	Italy	Finland	0.141254	1	1
97150000	Austria	Finland	0.14076	1	1
97150000	Spain	Finland	0.128876	1	1
97150000	Denmark	Finland	0.0831632	1	1
97150000	Austria	Finland	0.126881	1	1
97150000	Spain	Finland	0.123393	1	1
97150000	Germany	Finland	0.11281	1	1
97150000	Germany	Finland	0.104769	1	1
97150000	Italy	Finland	0.140763	1	1
97150000	Denmark	Finland	0.109554	1	1
97150000	Spain	Finland	0.113404	1	1
97150000	Italy	Finland	0.0945053	1	1
97150000	Spain	Finland	0.0836215	1	1
97150000	Poland	Finland	0.0917338	1	1
97150000	Finland	Poland	0.0928216	1	1
97150000	Italy	Finland	0.181286	1	1
97150000	Italy	Finland	0.145931	1	1
97150000	Germany	France	0.192676	1	1
97150000	Germany	France	0.0842829	1	1
97150000	Switzerland	France	0.0836678	1	1
97150000	Sweden	France	0.0572147	1	1
97150000	Denmark	Sweden	0.0721617	1	1
97150000	Finland	France	0.103219	1	1
97150000	Poland	France	0.0865805	1	1
97150000	Switzerland	France	0.0868289	1	1
97150000	Switzerland	France	0.0934196	1	1
97150000	UnitedKingdom	France	0.116651	1	1
97150000	Finland	Germany	0.0726365	1	1
97150000	Spain	Germany	0.0692193	1	1
97150000	Finland	Germany	0.124119	1	1
97150000	Netherlands	Germany	0.132189	1	1
97150000	Switzerland	Germany	0.115429	1	1
97150000	Spain	Germany	0.124091	1	1
97150000	Austria	Germany	0.138408	1	1
97150000	Spain	Germany	0.0780996	1	1
97150000	France	Germany	0.119195	1	1
97150000	Finland	Germany	0.0906105	1	1
97150000	Sweden	Germany	0.155981	1	1
97150000	Austria	Germany	0.0816105	1	1
97150000	Netherlands	Austria	0.0862119	1	1
97150000	Austria	Hungary	0.117917	1	1
97150000	Germany	Hungary	0.12382	1	1
97150000	UnitedKingdom	Hungary	0.0734264	1	1
97150000	Austria	Hungary	0.0390831	1	1
97150000	Germany	Hungary	0.146953	1	1
97150000	UnitedKingdom	Hungary	0.0962379	1	1
97150000	Spain	Hungary	0.0722796	1	1
97150000	Netherlands	Hungary	0.117917	1	1
97150000	Austria	Hungary	0.0985624	1	1
97150000	France	Hungary	0.088242	1	1
97150000	UnitedKingdom	Italy	0.11286	1	1
97150000	Spain	Italy	0.141013	1	1
97150000	France	Italy	0.120755	1	1
97150000	Denmark	Italy	0.0766543	1	1
97150000	Italy	Denmark	0.084219	1	1
97150000	UnitedKingdom	Italy	0.129779	1	1
97150000	UnitedKingdom	Italy	0.0859277	1	1
97150000	Spain	Italy	0.0623174	1	1
97150000	Germany	Latvia	0.119531	1	1
97150000	Finland	Latvia	0.068703	1	1
97150000	Turkey	Latvia	0.0658948	1	1
97150000	France	Latvia	0.113879	1	1
97150000	UnitedKingdom	Latvia	0.113752	1	1
97150000	UnitedKingdom	Latvia	0.119534	1	1
97150000	Germany	Latvia	0.123209	1	1
97150000	Austria	Latvia	0.109832	1	1
97150000	Turkey	Latvia	0.00329715	1	1
97150000	Germany	Latvia	0.127786	1	1
97150000	Italy	Netherlands	0.107029	1	1
97150000	Turkey	Netherlands	0.134814	1	1
97150000	Finland	Netherlands	0.107363	1	1
97150000	France	Netherlands	0.0746625	1	1
97150000	Finland	Netherlands	0.0969531	1	1
97150000	Italy	Netherlands	0.156414	1	1
97150000	UnitedKingdom	Netherlands	0.113461	1	1
97150000	UnitedKingdom	Netherlands	0.141973	1	1
97150000	Italy	Norway	0.16221	1	1
97150000	Netherlands	Norway	0.150591	1	1
97150000	Switzerland	Norway	0.131149	1	1
97150000	Finland	Norway	0.106162	1	1
97150000	Denmark	Norway	0.109776	1	1
97150000	Poland	Norway	0.0403373	1	1
97150000	Sweden	Norway	0.0589748	1	1
97150000	Finland	Poland	0.0909626	1	1
97150000	Austria	Poland	0.102455	1	1
97150000	Italy	Poland	0.0871996	1	1
97150000	Netherlands	Poland	0.0510218	1	1
97150000	France	Poland	0.106486	1	1
97150000	UnitedKingdom	Poland	0.144731	1	1
97150000	Italy	Spain	0.114921	1	1
97150000	Italy	Spain	0.178462	1	1
97150000	UnitedKingdom	Spain	0.0731661	1	1
97150000	Germany	Spain	0.176542	1	1
97150000	Italy	Spain	0.153143	1	1
97150000	Italy	Spain	0.0886127	1	1
97150000	UnitedKingdom	Spain	0.16109	1	1
97150000	Germany	Sweden	0.123661	1	1
97150000	Finland	Sweden	0.136896	1	1
97150000	Germany	Sweden	0.1351	1	1
97150000	Denmark	Sweden	0.137587	1	1
97150000	Spain	Sweden	0.142063	1	1
97150000	Spain	Sweden	0.134596	1	1
97150000	UnitedKingdom	Sweden	0.105786	1	1
97150000	France	Sweden	0.0972074	1	1
97150000	Poland	Sweden	0.0898579	1	1
97150000	Austria	Sweden	0.132793	1	1
97150000	Germany	Sweden	0.129803	1	1
97150000	Germany	Sweden	0.125351	1	1
97150000	Germany	Switzerland	0.068682	1	1
97150000	Italy	Switzerland	0.173416	1	1
97150000	Spain	Switzerland	0.108235	1	1
97150000	Germany	Switzerland	0.0824936	1	1
97150000	Finland	Switzerland	0.0953998	1	1
97150000	France	Switzerland	0.148428	1	1
97150000	Denmark	Switzerland	0.0933334	1	1
97150000	France	Switzerland	0.077963	1	1
97150000	Turkey	Switzerland	0.0877519	1	1
97150000	UnitedKingdom	Switzerland	0.0690291	1	1
97150000	Denmark	UnitedKingdom	0.0989108	1	1
97150000	Italy	Switzerland	0.0734329	1	1
97150000	Germany	Switzerland	0.117527	1	1
97150000	Netherlands	Switzerland	0.0718929	1	1
97150000	Spain	Turkey	0.124219	1	1
97150000	Germany	Turkey	0.135465	1	1
97150000	Spain	Turkey	0.108261	1	1
97150000	Poland	Turkey	0.0266384	1	1
97150000	Spain	Turkey	0.0711907	1	1
97150000	Italy	Turkey	0.0426553	1	1
97150000	Italy	UnitedKingdom	0.151278	1	1
97150000	Spain	UnitedKingdom	0.0524642	1	1
97150000	France	Spain	0.0782157	1	1
97150000	Spain	UnitedKingdom	0.182302	1	1
97150000	Italy	UnitedKingdom	0.069913	1	1
97150000	Spain	UnitedKingdom	0.120701	1	1
97150000	Italy	UnitedKingdom	0.10323	1	1
97150000	Italy	UnitedKingdom	0.111954	1	1
97150000	Austria	UnitedKingdom	0.055193	1	1
97150000	Hungary	UnitedKingdom	0.0908396	1	1
97150000	Sweden	UnitedKingdom	0.155643	1	1
97150000	Finland	UnitedKingdom	0.121544	1	1
97150000	Italy	UnitedKingdom	0.0958222	1	1
97150000	France	Finland	0.154483	7	7
97150000	France	Sweden	0.162208	3	3
97150000	France	Norway	0.11125	8	8
97150000	France	Norway	0.0758004	2	2
97150000	France	Turkey	0.122862	2	2
97150000	Germany	Hungary	0.136338	6	6
97150000	France	Germany	0.136425	6	6
97150000	Finland	Norway	0.0749758	2	2
97150000	Spain	Finland	0.140896	112	106
97150000	Sweden	Finland	0.120806	16	16
97150000	Denmark	Norway	0.0756059	4	4
97150000	Sweden	Denmark	0.0853484	4	4
97150000	Sweden	Finland	0.127914	11	11
97150000	Spain	Sweden	0.154882	85	51
97150000	France	Spain	0.211364	213	13
97150000	Spain	UnitedKingdom	0.103521	2	2
97150000	Spain	Denmark	0.127262	2	1
97150000	France	Spain	0.142825	7	1
97150000	France	UnitedKingdom	0.116074	2	2
97150000	France	Denmark	0.105587	2	2
97150000	Sweden	Norway	0.152216	12	12
97150000	Denmark	Sweden	0.158055	17	5
97150000	Denmark	Italy	0.15706	2	1
97150000	Denmark	Sweden	0.150162	4	3
97150000	France	Denmark	0.183542	95	66
97150000	Sweden	Finland	0.12144	2	2
97150000	Austria	Sweden	0.140132	5	3
97150000	Germany	Norway	0.108501	2	2
97150000	Austria	Germany	0.1391	9	5
97150000	Austria	Finland	0.127938	2	2
97150000	Finland	Hungary	0.13788	4	4
97150000	Austria	Finland	0.153375	12	7
97150000	Austria	Germany	0.126184	2	1
97150000	Austria	Finland	0.144618	17	16
97150000	Austria	Switzerland	0.119151	3	3
97150000	Austria	Finland	0.127763	8	6
97150000	Austria	France	0.14608	5	4
97150000	France	Austria	0.187449	135	64
97150000	Netherlands	UnitedKingdom	0.136427	2	2
97150000	Netherlands	Germany	0.145911	3	1
97150000	Netherlands	Switzerland	0.12159	2	2
97150000	Netherlands	Austria	0.108171	2	1
97150000	France	Netherlands	0.172134	43	31
97150000	France	Germany	0.158071	29	25
97150000	France	Switzerland	0.159332	8	8
97150000	Finland	Turkey	0.160377	9	9
97150000	Germany	Finland	0.141867	3	2
97150000	Germany	Turkey	0.149008	19	16
97150000	Finland	Germany	0.171518	23	1
97150000	France	Finland	0.239768	46	15
97150000	Germany	France	0.306431	669	61
97150000	UnitedKingdom	Poland	0.0993917	3	3
97150000	Italy	UnitedKingdom	0.243112	29	25
97150000	Italy	Switzerland	0.19735	2	2
97150000	France	Germany	0.0898507	2	1
97150000	France	Hungary	0.116005	3	2
97150000	UnitedKingdom	Netherlands	0.11022	3	3
97150000	France	UnitedKingdom	0.118711	5	2
97150000	Switzerland	Austria	0.112332	2	2
97150000	Germany	Finland	0.147545	3	3
97150000	Austria	Latvia	0.121897	4	4
97150000	Germany	Austria	0.162005	7	3
97150000	Switzerland	Germany	0.177051	18	6
97150000	France	Switzerland	0.186953	83	60
97150000	France	Poland	0.195619	23	21
97150000	Germany	Switzerland	0.11081	5	4
97150000	France	Germany	0.181942	47	37
97150000	Austria	Finland	0.126896	2	2
97150000	France	Austria	0.165654	25	23
97150000	Italy	France	0.225453	232	44
97150000	UnitedKingdom	Austria	0.168931	4	4
97150000	Italy	UnitedKingdom	0.200692	21	13
97150000	UnitedKingdom	Poland	0.107286	7	7
97150000	Italy	UnitedKingdom	0.205159	35	25
97150000	Italy	Norway	0.166799	7	7
97150000	Italy	Austria	0.139939	4	4
97150000	Italy	Germany	0.135964	8	7
97150000	Italy	Netherlands	0.175929	7	7
97150000	Italy	Sweden	0.154717	2	2
97150000	Italy	Netherlands	0.149071	2	2
97150000	Italy	Netherlands	0.0912174	2	2
97150000	Italy	Poland	0.132969	2	2
97150000	Italy	Austria	0.16063	3	3
97150000	Germany	Netherlands	0.160448	3	3
97150000	Italy	Germany	0.195911	6	1
97150000	Italy	France	0.0898403	2	2
97150000	UnitedKingdom	Sweden	0.162913	2	1
97150000	UnitedKingdom	Denmark	0.0657765	2	2
97150000	Italy	UnitedKingdom	0.186703	13	6
97150000	Italy	Sweden	0.175576	2	2
97150000	Italy	Poland	0.124973	2	1
97150000	Italy	Spain	0.152169	3	2
97150000	Sweden	Denmark	0.16442	2	2
97150000	Italy	Sweden	0.168795	3	1
97150000	Italy	Finland	0.138214	8	8
97150000	Italy	UnitedKingdom	0.160679	3	3
97150000	Italy	Finland	0.134045	2	2
97150000	Italy	Switzerland	0.198456	3	3
97150000	Italy	Finland	0.13211	2	2
97150000	Finland	Italy	0.144618	3	1
97150000	UnitedKingdom	Finland	0.165802	5	4
97150000	Italy	UnitedKingdom	0.176259	6	1
97150000	Italy	Poland	0.125381	6	5
97150000	Turkey	Hungary	0.0694676	2	2
97150000	Finland	Turkey	0.136513	27	24
97150000	Finland	Hungary	0.10286	9	9
97150000	UnitedKingdom	Finland	0.122172	2	2
97150000	Estonia	UnitedKingdom	0.126763	4	2
97150000	Finland	Estonia	0.12977	5	1
97150000	Finland	Poland	0.102173	9	9
97150000	Finland	Latvia	0.0666816	3	3
97150000	Austria	Finland	0.123633	3	3
97150000	Finland	Austria	0.136406	5	2
97150000	Italy	Finland	0.14475	87	32
97150000	Italy	Finland	0.14325	6	6
97150000	Finland	Netherlands	0.114123	3	2
97150000	Italy	Finland	0.178625	69	61
97150000	Italy	Denmark	0.20264	10	10
97150000	Switzerland	Finland	0.127592	7	7
97150000	Switzerland	UnitedKingdom	0.130719	7	4
97150000	Spain	Switzerland	0.144919	21	4
97150000	Spain	Denmark	0.0840253	2	2
97150000	Spain	Sweden	0.136394	2	2
97150000	Spain	Denmark	0.13708	5	5
97150000	Spain	Hungary	0.141179	11	11
97150000	Austria	Italy	0.112523	3	2
97150000	Spain	Austria	0.141402	10	6
97150000	Spain	Hungary	0.15188	2	2
97150000	Finland	UnitedKingdom	0.0915619	2	2
97150000	Spain	Finland	0.111022	4	2
97150000	Spain	Austria	0.0995395	2	2
97150000	Spain	Finland	0.128873	2	2
97150000	Spain	Sweden	0.185719	16	15
97150000	Spain	Germany	0.157165	3	2
97150000	Netherlands	Germany	0.128017	2	1
97150000	Netherlands	Switzerland	0.144786	2	2
97150000	Netherlands	Turkey	0.13844	2	2
97150000	Spain	Netherlands	0.190111	52	42
97150000	Italy	Spain	0.249138	274	127
97150000	Germany	Italy	0.26379	1013	140
97200000	Netherlands	Austria	0.146334	1	1
97200000	Finland	Austria	0.100441	1	1
97200000	Netherlands	Austria	0.117717	1	1
97200000	Sweden	Austria	0.1192	1	1
97200000	Germany	Austria	0.0786336	1	1
97200000	Italy	Denmark	0.0632414	1	1
97200000	Spain	Denmark	0.13691	1	1
97200000	France	Denmark	0.136702	1	1
97200000	Switzerland	Denmark	0.0938687	1	1
97200000	Spain	Denmark	0.130548	1	1
97200000	Sweden	Denmark	0.128282	1	1
97200000	Sweden	Denmark	0.0847065	1	1
97200000	UnitedKingdom	Denmark	0.101815	1	1
97200000	Finland	Estonia	0.088858	1	1
97200000	Finland	Estonia	0.0963892	1	1
97200000	Finland	Estonia	0.126924	1	1
97200000	Finland	Estonia	0.123664	1	1
97200000	Spain	Finland	0.144691	1	1
97200000	Spain	Finland	0.132928	1	1
97200000	Denmark	Finland	0.0721105	1	1
97200000	Austria	Finland	0.128631	1	1
97200000	Spain	Finland	0.121727	1	1
97200000	Austria	Finland	0.123957	1	1
97200000	Germany	Finland	0.10461	1	1
97200000	Italy	Finland	0.11666	1	1
97200000	Denmark	Finland	0.102142	1	1
97200000	Spain	Finland	0.112704	1	1
97200000	Italy	Finland	0.112611	1	1
97200000	Spain	Finland	0.0793352	1	1
97200000	Italy	Finland	0.181553	1	1
97200000	Italy	Finland	0.145335	1	1
97200000	Spain	France	0.164441	1	1
97200000	Latvia	France	0.0828788	1	1
97200000	Italy	Latvia	0.0891029	1	1
97200000	Netherlands	Italy	0.0936866	1	1
97200000	Switzerland	France	0.067641	1	1
97200000	Denmark	France	0.0854938	1	1
97200000	Finland	France	0.103133	1	1
97200000	Switzerland	France	0.0408888	1	1
97200000	Turkey	France	0.0631955	1	1
97200000	Switzerland	France	0.0928378	1	1
97200000	UnitedKingdom	France	0.16139	1	1
97200000	Finland	Germany	0.0957586	1	1
97200000	Spain	Germany	0.0789303	1	1
97200000	Finland	Germany	0.123757	1	1
97200000	Netherlands	Germany	0.111726	1	1
97200000	Switzerland	Germany	0.0602601	1	1
97200000	Netherlands	Germany	0.0725948	1	1
97200000	Italy	Germany	0.169004	1	1
97200000	Spain	Germany	0.131804	1	1
97200000	Spain	Germany	0.114778	1	1
97200000	Italy	Spain	0.116363	1	1
97200000	Spain	Italy	0.120867	1	1
97200000	Austria	Germany	0.117186	1	1
97200000	UnitedKingdom	Germany	0.125902	1	1
97200000	Hungary	Germany	0.112962	1	1
97200000	Finland	Germany	0.0607786	1	1
97200000	UnitedKingdom	Germany	0.157857	1	1
97200000	Austria	Germany	0.132239	1	1
97200000	Netherlands	Germany	0.0847893	1	1
97200000	Austria	Hungary	0.126842	1	1
97200000	Germany	Hungary	0.0995151	1	1
97200000	UnitedKingdom	Hungary	0.0796009	1	1
97200000	Austria	Hungary	0.0424189	1	1
97200000	Austria	Hungary	0.116518	1	1
97200000	UnitedKingdom	Hungary	0.106171	1	1
97200000	Spain	Hungary	0.111932	1	1
97200000	Netherlands	Hungary	0.115259	1	1
97200000	Austria	Hungary	0.0971395	1	1
97200000	France	Hungary	0.0901005	1	1
97200000	UnitedKingdom	Italy	0.115278	1	1
97200000	Spain	Italy	0.123061	1	1
97200000	France	Italy	0.100741	1	1
97200000	UnitedKingdom	Italy	0.143318	1	1
97200000	UnitedKingdom	Italy	0.0686005	1	1
97200000	France	Italy	0.0618925	1	1
97200000	Spain	France	0.0730423	1	1
97200000	Germany	Latvia	0.11469	1	1
97200000	Finland	Latvia	0.0630225	1	1
97200000	Turkey	Latvia	0.0706354	1	1
97200000	Sweden	Latvia	0.125159	1	1
97200000	UnitedKingdom	Latvia	0.125207	1	1
97200000	UnitedKingdom	Latvia	0.123277	1	1
97200000	Germany	Latvia	0.123434	1	1
97200000	Austria	Latvia	0.098443	1	1
97200000	Turkey	Latvia	0.0452219	1	1
97200000	Germany	Latvia	0.131539	1	1
97200000	Switzerland	Netherlands	0.112416	1	1
97200000	Turkey	Netherlands	0.0923472	1	1
97200000	Finland	Netherlands	0.104741	1	1
97200000	France	Netherlands	0.0554318	1	1
97200000	Finland	Netherlands	0.113773	1	1
97200000	Italy	Netherlands	0.155028	1	1
97200000	UnitedKingdom	Netherlands	0.0685392	1	1
97200000	UnitedKingdom	Netherlands	0.127804	1	1
97200000	Sweden	Norway	0.161213	1	1
97200000	Netherlands	Norway	0.148701	1	1
97200000	Spain	Norway	0.12329	1	1
97200000	Finland	Norway	0.0839239	1	1
97200000	Denmark	Norway	0.107126	1	1
97200000	Netherlands	Norway	0.0391738	1	1
97200000	Finland	Norway	0.0283902	1	1
97200000	Sweden	Finland	0.113646	1	1
97200000	Finland	Poland	0.0926748	1	1
97200000	Austria	Poland	0.10512	1	1
97200000	Italy	Poland	0.0997004	1	1
97200000	Netherlands	Poland	0.0909373	1	1
97200000	Sweden	Poland	0.0769913	1	1
97200000	Austria	Poland	0.108334	1	1
97200000	UnitedKingdom	Poland	0.128256	1	1
97200000	UnitedKingdom	Spain	0.127149	1	1
97200000	Netherlands	Spain	0.0966445	1	1
97200000	Italy	Spain	0.185028	1	1
97200000	UnitedKingdom	Spain	0.0695642	1	1
97200000	Italy	Spain	0.162217	1	1
97200000	Italy	Spain	0.11826	1	1
97200000	UnitedKingdom	Spain	0.156521	1	1
97200000	Finland	Sweden	0.0848109	1	1
97200000	Germany	Finland	0.106868	1	1
97200000	Finland	Sweden	0.137379	1	1
97200000	Germany	Sweden	0.136748	1	1
97200000	Denmark	Sweden	0.153807	1	1
97200000	Spain	Sweden	0.135319	1	1
97200000	Denmark	Sweden	0.120655	1	1
97200000	Spain	Denmark	0.137414	1	1
97200000	UnitedKingdom	Sweden	0.107966	1	1
97200000	Norway	Sweden	0.0902917	1	1
97200000	Poland	Sweden	0.104436	1	1
97200000	Finland	Sweden	0.101091	1	1
97200000	UnitedKingdom	Sweden	0.162933	1	1
97200000	Germany	Sweden	0.10055	1	1
97200000	Germany	Sweden	0.136415	1	1
97200000	Denmark	Switzerland	0.0786257	1	1
97200000	Italy	Switzerland	0.179737	1	1
97200000	Spain	Switzerland	0.0910514	1	1
97200000	Finland	Switzerland	0.107206	1	1
97200000	France	Switzerland	0.158582	1	1
97200000	Poland	Switzerland	0.0883092	1	1
97200000	Denmark	Poland	0.090418	1	1
97200000	France	Switzerland	0.0731323	1	1
97200000	Germany	Switzerland	0.127032	1	1
97200000	UnitedKingdom	Switzerland	0.0939102	1	1
97200000	Italy	Switzerland	0.0702349	1	1
97200000	Germany	Switzerland	0.118656	1	1
97200000	Netherlands	Switzerland	0.0425684	1	1
97200000	Spain	Turkey	0.103831	1	1
97200000	Netherlands	Turkey	0.112091	1	1
97200000	Spain	Turkey	0.0801099	1	1
97200000	Sweden	Turkey	0.0573383	1	1
97200000	Spain	Turkey	0.0811786	1	1
97200000	Italy	Turkey	0.0844632	1	1
97200000	Finland	UnitedKingdom	0.165595	1	1
97200000	Italy	UnitedKingdom	0.161517	1	1
97200000	Italy	UnitedKingdom	0.0563305	1	1
97200000	France	Italy	0.0826419	1	1
97200000	Spain	UnitedKingdom	0.156971	1	1
97200000	Italy	UnitedKingdom	0.0701251	1	1
97200000	Italy	UnitedKingdom	0.0986823	1	1
97200000	Spain	UnitedKingdom	0.0492814	1	1
97200000	Italy	Spain	0.0675188	1	1
97200000	Netherlands	UnitedKingdom	0.13786	1	1
97200000	Austria	UnitedKingdom	0.0790861	1	1
97200000	Hungary	UnitedKingdom	0.105145	1	1
97200000	Sweden	UnitedKingdom	0.154014	1	1
97200000	Finland	UnitedKingdom	0.120565	1	1
97200000	Netherlands	UnitedKingdom	0.10697	1	1
97200000	Italy	UnitedKingdom	0.0874552	1	1
97200000	UnitedKingdom	Poland	0.121439	3	3
97200000	UnitedKingdom	Poland	0.133909	7	7
97200000	Italy	UnitedKingdom	0.179939	35	25
97200000	Italy	Switzerland	0.179513	2	2
97200000	Italy	Sweden	0.179099	2	2
97200000	Italy	Netherlands	0.140588	3	3
97200000	Italy	Spain	0.174661	2	1
97200000	UnitedKingdom	Denmark	0.079101	2	2
97200000	Italy	UnitedKingdom	0.183537	13	6
97200000	Italy	France	0.0829557	2	2
97200000	Italy	Austria	0.14312	3	3
97200000	Italy	Netherlands	0.148204	2	2
97200000	Norway	Sweden	0.15134	2	2
97200000	Italy	Norway	0.152898	2	2
97200000	Italy	Netherlands	0.108701	2	2
97200000	Italy	Poland	0.149313	2	2
97200000	Italy	Netherlands	0.158884	7	7
97200000	Italy	Norway	0.171847	7	7
97200000	Italy	Austria	0.157667	4	4
97200000	Italy	Germany	0.137822	8	7
97200000	Finland	Netherlands	0.138607	3	2
97200000	Italy	Finland	0.172167	69	61
97200000	Switzerland	Denmark	0.184078	10	10
97200000	Italy	Switzerland	0.189197	13	3
97200000	Italy	Finland	0.141594	6	6
97200000	Italy	Spain	0.16236	3	2
97200000	UnitedKingdom	Austria	0.165894	4	4
97200000	Italy	UnitedKingdom	0.223356	21	13
97200000	Netherlands	Sweden	0.115983	2	0
97200000	Italy	Netherlands	0.129747	4	1
97200000	Germany	Switzerland	0.100847	4	4
97200000	France	Germany	0.181027	47	37
97200000	Austria	Latvia	0.12239	4	4
97200000	Austria	Finland	0.139348	3	3
97200000	Germany	Austria	0.162435	12	4
97200000	France	Germany	0.175211	18	6
97200000	France	Switzerland	0.0967023	2	1
97200000	Switzerland	Austria	0.0637226	2	2
97200000	France	Switzerland	0.178274	65	60
97200000	France	UnitedKingdom	0.121093	2	2
97200000	France	Netherlands	0.117463	3	3
97200000	France	Hungary	0.11735	4	2
97200000	Austria	Finland	0.125837	2	2
97200000	France	Austria	0.17182	25	23
97200000	France	Poland	0.177961	22	21
97200000	Italy	France	0.214808	232	44
97200000	Italy	Finland	0.15205	2	2
97200000	Italy	Finland	0.139338	8	8
97200000	Sweden	UnitedKingdom	0.152713	3	3
97200000	Italy	Sweden	0.163374	5	1
97200000	Italy	Denmark	0.160911	2	2
97200000	Italy	Finland	0.133023	2	2
97200000	Italy	Finland	0.169175	3	2
97200000	Turkey	Hungary	0.07683	2	2
97200000	Finland	Turkey	0.123444	27	24
97200000	Finland	Hungary	0.0986146	9	9
97200000	UnitedKingdom	Finland	0.101343	2	2
97200000	Estonia	UnitedKingdom	0.124305	4	2
97200000	Finland	Estonia	0.12966	5	1
97200000	Finland	Poland	0.101413	9	9
97200000	Finland	Latvia	0.0483347	3	3
97200000	Austria	Finland	0.124449	17	5
97200000	Finland	Austria	0.130075	19	2
97200000	Italy	Finland	0.144062	87	32
97200000	Netherlands	Poland	0.0836982	3	3
97200000	Netherlands	Poland	0.0958119	2	2
97200000	Finland	Netherlands	0.129531	6	0
97200000	Italy	Finland	0.167779	7	1
97200000	Spain	Finland	0.12136	2	2
97200000	Spain	Finland	0.110843	2	2
97200000	Spain	UnitedKingdom	0.114666	2	2
97200000	Spain	Austria	0.130856	2	2
97200000	Spain	Hungary	0.143255	11	11
97200000	Spain	Sweden	0.13413	2	2
97200000	Spain	Denmark	0.0833185	2	2
97200000	Switzerland	Finland	0.126991	7	7
97200000	Spain	Switzerland	0.133966	12	4
97200000	Spain	UnitedKingdom	0.135486	7	4
97200000	Austria	Italy	0.0973915	3	2
97200000	Spain	Austria	0.157309	10	6
97200000	Spain	Denmark	0.147112	5	5
97200000	Spain	Hungary	0.113893	2	2
97200000	Spain	Germany	0.160346	3	2
97200000	Spain	Sweden	0.198437	16	15
97200000	Netherlands	Germany	0.135024	2	1
97200000	Netherlands	Switzerland	0.149814	2	2
97200000	Netherlands	Turkey	0.143183	2	2
97200000	Spain	Netherlands	0.208948	52	42
97200000	Italy	Spain	0.243746	274	127
97200000	France	Germany	0.265099	5	5
97200000	Germany	Denmark	0.128808	2	1
97200000	Switzerland	Germany	0.153752	29	25
97200000	France	Switzerland	0.171032	37	9
97200000	France	Denmark	0.114646	2	2
97200000	Finland	Hungary	0.141155	4	4
97200000	Austria	Finland	0.154502	12	7
97200000	Austria	Finland	0.14253	2	1
97200000	Austria	Finland	0.141851	17	16
97200000	Austria	Finland	0.128334	8	6
97200000	Austria	Switzerland	0.133298	3	3
97200000	Sweden	Finland	0.119056	2	2
97200000	Austria	Sweden	0.140846	5	3
97200000	Germany	Denmark	0.139024	2	2
97200000	Germany	Norway	0.102568	2	2
97200000	Austria	Germany	0.140718	9	5
97200000	Austria	Finland	0.118616	2	2
97200000	France	Austria	0.182653	131	64
97200000	Denmark	Sweden	0.17366	4	3
97200000	Sweden	Norway	0.159316	12	12
97200000	Denmark	Sweden	0.173043	17	5
97200000	Denmark	Italy	0.155319	2	1
97200000	France	Denmark	0.186004	95	66
97200000	Finland	Norway	0.0785099	2	2
97200000	Spain	Finland	0.136647	112	106
97200000	Sweden	Norway	0.100464	4	4
97200000	Sweden	Finland	0.1333	16	16
97200000	Sweden	Finland	0.129252	11	11
97200000	Spain	Sweden	0.157623	85	51
97200000	France	Spain	0.174448	213	13
97200000	France	UnitedKingdom	0.109519	2	2
97200000	France	UnitedKingdom	0.14172	7	3
97200000	Netherlands	Austria	0.124431	2	1
97200000	Netherlands	Switzerland	0.136404	3	2
97200000	France	Netherlands	0.175207	43	31
97200000	Turkey	Finland	0.134515	3	2
97200000	Germany	Turkey	0.142838	21	16
97200000	Finland	Germany	0.191253	23	1
97200000	Finland	Turkey	0.160855	9	9
97200000	France	Finland	0.201908	46	15
97200000	France	Finland	0.153932	7	7
97200000	France	Turkey	0.136727	3	2
97200000	France	Norway	0.0563281	2	2
97200000	France	Norway	0.104355	9	8
97200000	France	Sweden	0.156805	4	3
97200000	France	Hungary	0.121195	6	6
97200000	Italy	France	0.278066	674	61
97200000	UnitedKingdom	Italy	0.301119	1658	142
97250000	Switzerland	Austria	0.139033	1	1
97250000	Netherlands	Switzerland	0.145525	1	1
97250000	Finland	Austria	0.104286	1	1
97250000	Netherlands	Austria	0.117957	1	1
97250000	Sweden	Austria	0.109881	1	1
97250000	Netherlands	Austria	0.105588	1	1
97250000	Germany	Austria	0.0667309	1	1
97250000	Italy	Denmark	0.0782139	1	1
97250000	Spain	Denmark	0.142967	1	1
97250000	France	Denmark	0.137063	1	1
97250000	Switzerland	Denmark	0.112166	1	1
97250000	Germany	Denmark	0.133106	1	1
97250000	Spain	Germany	0.134741	1	1
97250000	Sweden	Denmark	0.124557	1	1
97250000	Switzerland	Denmark	0.108588	1	1
97250000	Sweden	Denmark	0.0863454	1	1
97250000	UnitedKingdom	Denmark	0.088822	1	1
97250000	Finland	Estonia	0.112889	1	1
97250000	Finland	Estonia	0.109148	1	1
97250000	Finland	Estonia	0.118465	1	1
97250000	Spain	Finland	0.145848	1	1
97250000	Poland	Finland	0.133319	1	1
97250000	Austria	Finland	0.145297	1	1
97250000	Spain	Finland	0.131904	1	1
97250000	Denmark	Finland	0.081732	1	1
97250000	Austria	Finland	0.126619	1	1
97250000	Spain	Finland	0.124226	1	1
97250000	Austria	Finland	0.124899	1	1
97250000	Germany	Finland	0.117601	1	1
97250000	Italy	Finland	0.116423	1	1
97250000	Denmark	Finland	0.114464	1	1
97250000	Spain	Finland	0.103468	1	1
97250000	Italy	Finland	0.110426	1	1
97250000	Spain	Finland	0.0746766	1	1
97250000	Italy	Finland	0.187446	1	1
97250000	Italy	Finland	0.146465	1	1
97250000	Germany	France	0.18845	1	1
97250000	Germany	France	0.10725	1	1
97250000	Switzerland	France	0.105952	1	1
97250000	Denmark	France	0.10686	1	1
97250000	Switzerland	France	0.0860927	1	1
97250000	Finland	France	0.0835533	1	1
97250000	Switzerland	France	0.0568219	1	1
97250000	Switzerland	France	0.0925244	1	1
97250000	UnitedKingdom	France	0.126919	1	1
97250000	Finland	Germany	0.120614	1	1
97250000	Spain	Germany	0.122648	1	1
97250000	Finland	Germany	0.123388	1	1
97250000	France	Germany	0.0404057	1	1
97250000	Netherlands	Germany	0.0944792	1	1
97250000	Spain	Germany	0.116804	1	1
97250000	Spain	Germany	0.138659	1	1
97250000	Austria	Germany	0.0979761	1	1
97250000	UnitedKingdom	Germany	0.0982986	1	1
97250000	Finland	Germany	0.062846	1	1
97250000	Austria	Germany	0.127957	1	1
97250000	Netherlands	Germany	0.086441	1	1
97250000	Austria	Hungary	0.131269	1	1
97250000	Germany	Hungary	0.0617877	1	1
97250000	UnitedKingdom	Hungary	0.0648238	1	1
97250000	Austria	Hungary	0.043054	1	1
97250000	Austria	Hungary	0.115002	1	1
97250000	UnitedKingdom	Hungary	0.0408807	1	1
97250000	Spain	Hungary	0.0737671	1	1
97250000	Netherlands	Hungary	0.113926	1	1
97250000	Netherlands	Hungary	0.112332	1	1
97250000	France	Hungary	0.0998289	1	1
97250000	UnitedKingdom	Italy	0.127096	1	1
97250000	Spain	Italy	0.128468	1	1
97250000	France	Italy	0.0997911	1	1
97250000	UnitedKingdom	Italy	0.131644	1	1
97250000	UnitedKingdom	Italy	0.111326	1	1
97250000	Spain	Italy	0.0679066	1	1
97250000	Germany	Latvia	0.124077	1	1
97250000	Finland	Latvia	0.0739142	1	1
97250000	Turkey	Latvia	0.037054	1	1
97250000	Sweden	Latvia	0.132516	1	1
97250000	UnitedKingdom	Latvia	0.113097	1	1
97250000	UnitedKingdom	Latvia	0.13912	1	1
97250000	Germany	Latvia	0.122994	1	1
97250000	Austria	Latvia	0.108929	1	1
97250000	Turkey	Latvia	0.0239991	1	1
97250000	Austria	Latvia	0.0993767	1	1
97250000	Spain	Netherlands	0.111954	1	1
97250000	Turkey	Netherlands	0.124146	1	1
97250000	Finland	Netherlands	0.105286	1	1
97250000	France	Netherlands	0.126114	1	1
97250000	France	Netherlands	0.0895782	1	1
97250000	Finland	Netherlands	0.115113	1	1
97250000	Germany	Netherlands	0.153407	1	1
97250000	UnitedKingdom	Netherlands	0.0929662	1	1
97250000	UnitedKingdom	Netherlands	0.126692	1	1
97250000	Denmark	Norway	0.16148	1	1
97250000	Netherlands	Norway	0.146199	1	1
97250000	Spain	Norway	0.122677	1	1
97250000	Estonia	Norway	0.0907781	1	1
97250000	Denmark	Norway	0.035745	1	1
97250000	Poland	Norway	0.0194992	1	1
97250000	Sweden	Norway	0.0983489	1	1
97250000	Finland	Poland	0.0986036	1	1
97250000	Austria	Poland	0.0881414	1	1
97250000	Italy	Poland	0.0936597	1	1
97250000	Netherlands	Poland	0.0298233	1	1
97250000	Italy	Poland	0.07304	1	1
97250000	Austria	Poland	0.0988789	1	1
97250000	UnitedKingdom	Poland	0.129819	1	1
97250000	UnitedKingdom	Spain	0.128444	1	1
97250000	Italy	Spain	0.175652	1	1
97250000	UnitedKingdom	Spain	0.0814166	1	1
97250000	UnitedKingdom	Spain	0.168186	1	1
97250000	Italy	Spain	0.153315	1	1
97250000	Italy	Spain	0.128604	1	1
97250000	Italy	Spain	0.164401	1	1
97250000	Germany	Sweden	0.0901336	1	1
97250000	Finland	Sweden	0.137877	1	1
97250000	Germany	Sweden	0.135122	1	1
97250000	Denmark	Sweden	0.134814	1	1
97250000	Spain	Sweden	0.109565	1	1
97250000	UnitedKingdom	Sweden	0.108923	1	1
97250000	Poland	Sweden	0.0997218	1	1
97250000	Austria	Sweden	0.107137	1	1
97250000	Germany	Sweden	0.156004	1	1
97250000	UnitedKingdom	Sweden	0.156269	1	1
97250000	Germany	Sweden	0.107597	1	1
97250000	Germany	Sweden	0.135005	1	1
97250000	Italy	Switzerland	0.172846	1	1
97250000	Austria	Switzerland	0.0641607	1	1
97250000	Spain	Austria	0.120494	1	1
97250000	France	Switzerland	0.0937256	1	1
97250000	Finland	Switzerland	0.0780399	1	1
97250000	France	Switzerland	0.140251	1	1
97250000	Denmark	Switzerland	0.0869017	1	1
97250000	Finland	Switzerland	0.125203	1	1
97250000	UnitedKingdom	Switzerland	0.075957	1	1
97250000	Italy	Switzerland	0.0697854	1	1
97250000	Germany	Switzerland	0.123044	1	1
97250000	Netherlands	Switzerland	0.0933304	1	1
97250000	Spain	Turkey	0.115246	1	1
97250000	Netherlands	Turkey	0.124837	1	1
97250000	Spain	Turkey	0.0574228	1	1
97250000	Italy	Turkey	0.0882512	1	1
97250000	Spain	Turkey	0.066791	1	1
97250000	Italy	Turkey	0.050144	1	1
97250000	Germany	UnitedKingdom	0.175038	1	1
97250000	Finland	UnitedKingdom	0.170614	1	1
97250000	Italy	UnitedKingdom	0.179388	1	1
97250000	France	UnitedKingdom	0.0589929	1	1
97250000	Spain	UnitedKingdom	0.17787	1	1
97250000	Italy	UnitedKingdom	0.0840381	1	1
97250000	Italy	UnitedKingdom	0.0979782	1	1
97250000	Italy	UnitedKingdom	0.110522	1	1
97250000	France	UnitedKingdom	0.110629	1	1
97250000	Netherlands	UnitedKingdom	0.13276	1	1
97250000	Austria	UnitedKingdom	0.0982213	1	1
97250000	Germany	UnitedKingdom	0.0882002	1	1
97250000	Sweden	UnitedKingdom	0.138069	1	1
97250000	Finland	UnitedKingdom	0.136647	1	1
97250000	Netherlands	UnitedKingdom	0.10596	1	1
97250000	France	UnitedKingdom	0.0790327	1	1
97250000	Italy	UnitedKingdom	0.0989847	1	1
97250000	UnitedKingdom	Austria	0.180064	4	4
97250000	UnitedKingdom	Italy	0.136488	5	5
97250000	Italy	UnitedKingdom	0.223895	26	13
97250000	Spain	Hungary	0.0924009	2	2
97250000	Spain	Denmark	0.140592	5	5
97250000	Sweden	UnitedKingdom	0.126939	7	4
97250000	Switzerland	Finland	0.12492	7	7
97250000	Sweden	Switzerland	0.130683	12	4
97250000	Spain	Sweden	0.138476	20	1
97250000	Sweden	Denmark	0.0902081	2	2
97250000	Spain	Sweden	0.103127	2	2
97250000	Spain	Sweden	0.131778	2	2
97250000	Austria	Italy	0.103436	3	2
97250000	Spain	Austria	0.160881	10	6
97250000	Spain	Hungary	0.148314	11	11
97250000	Spain	Finland	0.113816	2	2
97250000	Spain	UnitedKingdom	0.106826	2	2
97250000	Spain	Austria	0.126588	2	2
97250000	Spain	Finland	0.119358	2	2
97250000	Spain	Sweden	0.184217	16	15
97250000	Spain	Germany	0.167122	3	2
97250000	Netherlands	Germany	0.140372	2	1
97250000	Spain	Netherlands	0.168632	23	20
97250000	Netherlands	Turkey	0.147242	2	2
97250000	Netherlands	Switzerland	0.146003	2	2
97250000	Latvia	Netherlands	0.19649	29	22
97250000	Spain	Latvia	0.199334	29	22
97250000	Italy	Spain	0.23091	274	127
97250000	Italy	Switzerland	0.169117	2	2
97250000	Italy	Poland	0.15668	2	2
97250000	Italy	Netherlands	0.121898	2	2
97250000	Italy	Austria	0.15821	3	3
97250000	Italy	Sweden	0.15224	2	2
97250000	Italy	Netherlands	0.151841	2	2
97250000	Italy	Netherlands	0.159312	7	7
97250000	Germany	Norway	0.172042	7	7
97250000	Germany	Italy	0.144091	2	2
97250000	Germany	Austria	0.155721	5	4
97250000	UnitedKingdom	Denmark	0.089119	2	2
97250000	Germany	UnitedKingdom	0.181392	10	5
97250000	Italy	Germany	0.206444	37	9
97250000	Italy	Netherlands	0.157685	3	3
97250000	Italy	Sweden	0.184912	2	2
97250000	Italy	France	0.101241	2	2
97250000	Italy	Finland	0.14024	2	2
97250000	Italy	Denmark	0.177161	3	2
97250000	Italy	Finland	0.13942	8	8
97250000	Italy	UnitedKingdom	0.16003	4	3
97250000	Switzerland	Germany	0.0961975	4	3
97250000	Germany	Switzerland	0.129258	8	4
97250000	UnitedKingdom	Germany	0.184016	47	37
97250000	France	UnitedKingdom	0.187658	47	37
97250000	France	Netherlands	0.125694	2	2
97250000	France	UnitedKingdom	0.127933	2	2
97250000	Germany	Hungary	0.126854	2	2
97250000	France	Germany	0.13513	4	1
97250000	Austria	Latvia	0.127222	4	4
97250000	Austria	Finland	0.142889	3	3
97250000	Germany	Austria	0.156401	12	4
97250000	France	Germany	0.175718	18	6
97250000	Switzerland	Austria	0.0694463	2	2
97250000	France	Switzerland	0.184848	65	60
97250000	Austria	Finland	0.127184	2	2
97250000	Germany	Austria	0.182395	25	23
97250000	France	Germany	0.185147	25	23
97250000	France	Poland	0.176042	22	21
97250000	Italy	France	0.215967	232	44
97250000	Italy	Finland	0.13002	2	2
97250000	Finland	Italy	0.145157	3	1
97250000	Italy	Finland	0.180647	6	4
97250000	Poland	Latvia	0.0443974	3	3
97250000	Finland	Poland	0.102108	12	9
97250000	Austria	Finland	0.128429	18	6
97250000	Finland	Austria	0.128809	20	2
97250000	Finland	Hungary	0.0974539	6	6
97250000	Finland	Hungary	0.0781906	3	3
97250000	Turkey	Hungary	0.049084	2	2
97250000	Finland	Turkey	0.111906	27	24
97250000	UnitedKingdom	Finland	0.117258	2	2
97250000	Estonia	UnitedKingdom	0.124128	4	2
97250000	Finland	Estonia	0.132686	5	1
97250000	Italy	Finland	0.140548	87	32
97250000	Italy	Poland	0.161977	7	5
97250000	Italy	Spain	0.116818	2	1
97250000	UnitedKingdom	Poland	0.130581	3	3
97250000	Italy	UnitedKingdom	0.258511	29	25
97250000	Italy	Spain	0.15374	3	2
97250000	Denmark	Switzerland	0.184492	3	3
97250000	Italy	Denmark	0.187442	13	10
97250000	Italy	Finland	0.144492	6	6
97250000	Finland	Netherlands	0.122871	3	2
97250000	Italy	Finland	0.175728	69	61
97250000	UnitedKingdom	Poland	0.127749	7	7
97250000	Italy	UnitedKingdom	0.181111	35	25
97250000	France	Italy	0.280552	1013	140
97250000	France	Switzerland	0.106091	2	1
97250000	France	Sweden	0.159973	4	3
97250000	France	Turkey	0.131169	2	2
97250000	France	Norway	0.0681447	2	2
97250000	Sweden	Norway	0.113767	8	8
97250000	France	Sweden	0.118405	9	1
97250000	France	Finland	0.158255	7	7
97250000	France	Switzerland	0.166065	8	8
97250000	Germany	Switzerland	0.13609	2	1
97250000	France	Germany	0.149008	29	25
97250000	Finland	Switzerland	0.112906	3	3
97250000	Finland	Estonia	0.0978754	2	1
97250000	Austria	Finland	0.127344	11	6
97250000	Austria	Finland	0.144185	17	16
97250000	Finland	Hungary	0.121008	4	4
97250000	Austria	Finland	0.161086	12	7
97250000	Austria	Finland	0.125977	2	2
97250000	Austria	Denmark	0.148295	2	2
97250000	Sweden	Finland	0.13136	2	2
97250000	Austria	Sweden	0.144637	5	3
97250000	Poland	Norway	0.114805	2	2
97250000	Germany	Poland	0.116341	2	2
97250000	Austria	Germany	0.139211	7	5
97250000	France	Austria	0.177709	131	64
97250000	France	Denmark	0.0871512	2	2
97250000	France	UnitedKingdom	0.139776	7	3
97250000	Finland	Norway	0.105824	2	2
97250000	Spain	Finland	0.139746	112	106
97250000	Sweden	Finland	0.123708	11	11
97250000	Sweden	Norway	0.100309	4	4
97250000	Sweden	Finland	0.128686	16	16
97250000	Spain	Sweden	0.164318	85	51
97250000	France	Spain	0.187502	213	13
97250000	Denmark	Norway	0.168134	12	12
97250000	Denmark	Sweden	0.147354	4	3
97250000	Denmark	Italy	0.15368	2	1
97250000	Denmark	Sweden	0.171839	5	5
97250000	France	Denmark	0.184649	95	66
97250000	Netherlands	Germany	0.155816	2	1
97250000	Netherlands	Switzerland	0.128568	2	2
97250000	France	Netherlands	0.182059	43	31
97250000	France	Turkey	0.15746	18	16
97250000	Germany	Finland	0.146179	4	2
97250000	France	Germany	0.170901	5	1
97250000	France	Finland	0.180149	14	13
97250000	France	Turkey	0.186217	9	9
97250000	France	Hungary	0.126126	6	6
97250000	France	Germany	0.295894	5	5
97300000	Netherlands	Austria	0.132473	1	1
97300000	Netherlands	Austria	0.119174	1	1
97300000	Sweden	Austria	0.138235	1	1
97300000	Germany	Austria	0.0626185	1	1
97300000	France	Denmark	0.0723116	1	1
97300000	Italy	France	0.0932231	1	1
97300000	Spain	Denmark	0.145448	1	1
97300000	France	Denmark	0.132386	1	1
97300000	Switzerland	Denmark	0.100583	1	1
97300000	Spain	Denmark	0.127248	1	1
97300000	Sweden	Denmark	0.131677	1	1
97300000	Germany	Denmark	0.115481	1	1
97300000	Sweden	Denmark	0.0665816	1	1
97300000	UnitedKingdom	Denmark	0.108965	1	1
97300000	Finland	Estonia	0.116742	1	1
97300000	Finland	Estonia	0.10221	1	1
97300000	Finland	Estonia	0.128663	1	1
97300000	Finland	Estonia	0.108885	1	1
97300000	Spain	Finland	0.148569	1	1
97300000	Poland	Finland	0.131488	1	1
97300000	Austria	Finland	0.13368	1	1
97300000	Spain	Finland	0.128477	1	1
97300000	Denmark	Finland	0.105875	1	1
97300000	Austria	Finland	0.126836	1	1
97300000	Spain	Finland	0.122076	1	1
97300000	Austria	Finland	0.11531	1	1
97300000	Germany	Finland	0.104633	1	1
97300000	Italy	Finland	0.112404	1	1
97300000	Denmark	Finland	0.105158	1	1
97300000	Spain	Finland	0.102187	1	1
97300000	Italy	Finland	0.110863	1	1
97300000	Spain	Finland	0.0746707	1	1
97300000	Italy	Finland	0.192656	1	1
97300000	Italy	Finland	0.14656	1	1
97300000	Germany	France	0.0919537	1	1
97300000	Switzerland	France	0.11692	1	1
97300000	Denmark	France	0.0858964	1	1
97300000	Finland	France	0.088182	1	1
97300000	Germany	France	0.0496237	1	1
97300000	Switzerland	Germany	0.0924588	1	1
97300000	Switzerland	France	0.116245	1	1
97300000	UnitedKingdom	France	0.1181	1	1
97300000	Netherlands	France	0.105772	1	1
97300000	Finland	Germany	0.0780407	1	1
97300000	Spain	Germany	0.085283	1	1
97300000	Finland	Germany	0.127173	1	1
97300000	France	Germany	0.0485886	1	1
97300000	Denmark	France	0.066067	1	1
97300000	France	Denmark	0.0768189	1	1
97300000	Netherlands	Germany	0.0584935	1	1
97300000	UnitedKingdom	Germany	0.159125	1	1
97300000	Spain	Germany	0.117411	1	1
97300000	Austria	Germany	0.142355	1	1
97300000	France	Germany	0.114694	1	1
97300000	UnitedKingdom	Germany	0.0984576	1	1
97300000	Finland	Germany	0.0763049	1	1
97300000	UnitedKingdom	Germany	0.175312	1	1
97300000	Austria	Germany	0.137133	1	1
97300000	Netherlands	Germany	0.0979825	1	1
97300000	Austria	Hungary	0.119163	1	1
97300000	Germany	Hungary	0.0788681	1	1
97300000	UnitedKingdom	Hungary	0.0780378	1	1
97300000	Austria	Hungary	0.0644465	1	1
97300000	France	Hungary	0.102744	1	1
97300000	Austria	France	0.106938	1	1
97300000	UnitedKingdom	Hungary	0.0938398	1	1
97300000	Spain	Hungary	0.0748904	1	1
97300000	Netherlands	Hungary	0.117991	1	1
97300000	Austria	Hungary	0.0950677	1	1
97300000	Turkey	Hungary	0.0307161	1	1
97300000	Switzerland	Hungary	0.0313976	1	1
97300000	Turkey	Switzerland	0.0579089	1	1
97300000	France	Hungary	0.0987276	1	1
97300000	UnitedKingdom	Italy	0.11135	1	1
97300000	Spain	Italy	0.11315	1	1
97300000	France	Italy	0.0999973	1	1
97300000	UnitedKingdom	Italy	0.131464	1	1
97300000	UnitedKingdom	Italy	0.101556	1	1
97300000	Spain	Italy	0.0428398	1	1
97300000	Germany	Latvia	0.126822	1	1
97300000	Finland	Latvia	0.0945775	1	1
97300000	Turkey	Latvia	0.0396303	1	1
97300000	Sweden	Latvia	0.122259	1	1
97300000	Germany	Latvia	0.10993	1	1
97300000	UnitedKingdom	Latvia	0.159067	1	1
97300000	Germany	Latvia	0.125528	1	1
97300000	Austria	Latvia	0.106273	1	1
97300000	Turkey	Latvia	0.00575158	1	1
97300000	UnitedKingdom	Latvia	0.108606	1	1
97300000	Spain	Netherlands	0.0878078	1	1
97300000	Turkey	Netherlands	0.0739345	1	1
97300000	Finland	Netherlands	0.101245	1	1
97300000	France	Netherlands	0.0997444	1	1
97300000	Spain	Netherlands	0.0772001	1	1
97300000	Finland	Spain	0.0997818	1	1
97300000	UnitedKingdom	Netherlands	0.154748	1	1
97300000	UnitedKingdom	Netherlands	0.0805071	1	1
97300000	UnitedKingdom	Netherlands	0.107177	1	1
97300000	Netherlands	Norway	0.152764	1	1
97300000	Spain	Norway	0.123702	1	1
97300000	Finland	Norway	0.095391	1	1
97300000	Denmark	Norway	0.0352319	1	1
97300000	Poland	Norway	0.0971371	1	1
97300000	Sweden	Norway	0.0808273	1	1
97300000	Sweden	Norway	0.0583808	1	1
97300000	Finland	Poland	0.0905858	1	1
97300000	Austria	Poland	0.114904	1	1
97300000	Italy	Poland	0.0914986	1	1
97300000	Netherlands	Poland	0.0903678	1	1
97300000	Italy	Poland	0.0900304	1	1
97300000	Italy	Poland	0.0307611	1	1
97300000	Poland	Italy	0.0494944	1	1
97300000	Austria	Poland	0.122819	1	1
97300000	UnitedKingdom	Poland	0.141955	1	1
97300000	UnitedKingdom	Spain	0.12386	1	1
97300000	UnitedKingdom	Spain	0.0669518	1	1
97300000	France	Spain	0.164491	1	1
97300000	Italy	Spain	0.159893	1	1
97300000	Italy	Spain	0.103065	1	1
97300000	Germany	Sweden	0.0942388	1	1
97300000	Finland	Sweden	0.140156	1	1
97300000	Germany	Sweden	0.13457	1	1
97300000	Denmark	Sweden	0.138835	1	1
97300000	Spain	Sweden	0.144791	1	1
97300000	Spain	Sweden	0.117936	1	1
97300000	UnitedKingdom	Sweden	0.111486	1	1
97300000	France	Sweden	0.108008	1	1
97300000	Poland	Sweden	0.105346	1	1
97300000	Austria	Sweden	0.114994	1	1
97300000	UnitedKingdom	Sweden	0.170458	1	1
97300000	Norway	Sweden	0.153692	1	1
97300000	Germany	Sweden	0.111303	1	1
97300000	Germany	Sweden	0.12886	1	1
97300000	Germany	Switzerland	0.0740058	1	1
97300000	Italy	Switzerland	0.173532	1	1
97300000	Spain	Switzerland	0.0939765	1	1
97300000	France	Switzerland	0.0798549	1	1
97300000	Austria	Switzerland	0.0918381	1	1
97300000	France	Switzerland	0.141749	1	1
97300000	Denmark	Switzerland	0.112124	1	1
97300000	France	Switzerland	0.081684	1	1
97300000	Italy	Switzerland	0.172542	1	1
97300000	Finland	Switzerland	0.111707	1	1
97300000	UnitedKingdom	Switzerland	0.0952412	1	1
97300000	Italy	Switzerland	0.152372	1	1
97300000	Germany	Switzerland	0.118886	1	1
97300000	Germany	Switzerland	0.0823619	1	1
97300000	Spain	Turkey	0.133446	1	1
97300000	Netherlands	Turkey	0.110939	1	1
97300000	Spain	Turkey	0.128365	1	1
97300000	Italy	Turkey	0.0962296	1	1
97300000	Spain	Turkey	0.0856729	1	1
97300000	Switzerland	Turkey	0.0637319	1	1
97300000	Italy	UnitedKingdom	0.16442	1	1
97300000	Italy	UnitedKingdom	0.157336	1	1
97300000	France	UnitedKingdom	0.108054	1	1
97300000	Spain	UnitedKingdom	0.168222	1	1
97300000	Italy	UnitedKingdom	0.049947	1	1
97300000	Italy	UnitedKingdom	0.0935769	1	1
97300000	Italy	UnitedKingdom	0.101865	1	1
97300000	Netherlands	UnitedKingdom	0.130229	1	1
97300000	Austria	UnitedKingdom	0.0664177	1	1
97300000	Sweden	UnitedKingdom	0.170823	1	1
97300000	Italy	UnitedKingdom	0.121922	1	1
97300000	Finland	Italy	0.125183	1	1
97300000	Netherlands	UnitedKingdom	0.112768	1	1
97300000	Italy	UnitedKingdom	0.0943089	1	1
97300000	Italy	UnitedKingdom	0.0777205	1	1
[truncated: 364,265+ more rows]
